# Supplementary material for: Genetic mapping of psl locus and quantitative trait loci for angular leaf spot resistance in cucumber (Cucumis sativus L.)
Source: Mol Breed. 2018 Aug 17;38(9):111. doi: 10.1007/s11032-018-0866-2 (PMC6105252; doi:10.1007/s11032-018-0866-2)
Supplement: Supplementary file 2 — Genetic analysis of lesions surrounded by chlorotic halo on cucumber leaves inoculated a with P. syringae pv. lachrymans under growth chamber conditions. (XLSX 10 kb) [file 11032_2018_866_MOESM2_ESM.xlsx]

## Sheet: Chlorotic halo genetic analysis
Lines/generation		Total number of tested plants/RILs	Plants/RILs		Segregation ratio	Chi-square test	p-value
			with halo	without halo
Gy14	P1	22	0	22	-	-	-
B10	P2	22	22	0	-	-	-
Gy14 × B10	F1	35	35	0	-	-	-
	F2	267	190	77	3:1	2.1	0.15
RILs	F5	92	47	39	1:1	0.74	0.39
	F6	92	49	41	1:1	0.71	0.40
