# Supplementary material for: Genetic mapping of psl locus and quantitative trait loci for angular leaf spot resistance in cucumber (Cucumis sativus L.)
Source: Mol Breed. 2018 Aug 17;38(9):111. doi: 10.1007/s11032-018-0866-2 (PMC6105252; doi:10.1007/s11032-018-0866-2)
Supplement: Supplementary file 3 — Lists of SSRs, DArTSeq SNPs, and in silico DArT markers used in this study. (XLSX 70.6 kb) [file 11032_2018_866_MOESM3_ESM.xlsx]

## Sheet: SSR markers
No.	SSR name	Chromosome	Reference
1	SSR22913	Chr1	Ren et al. 2009
2	SSR00160	Chr1	Ren et al. 2009
3	SSR19190	Chr1	Ren et al. 2009
4	UW083733	Chr1	Yang et al. 2012
5	SSR13967	Chr1	Yang et al. 2012
6	SSR03488	Chr2	Yang et al. 2012
7	9B07	Chr2	Shen et al. 2015
8	SSR22083	Chr2	Ren et al. 2009
9	UW085298	Chr2	Yang et al. 2012
10	SSR20338	Chr3	Ren et al. 2009
11	SSR01738	Chr3	Ren et al. 2009
12	SSR15419	Chr3	Ren et al. 2009
13	SSR10697	Chr3	Ren et al. 2009
14	SSR01573	Chr3	Ren et al. 2009
15	SSR12032	Chr3	Ren et al. 2009
16	UW083890	Chr3	Yang et al. 2012
17	SSR13262	Chr3	Ren et al. 2009
18	SSR23231	Chr3	Ren et al. 2009
19	UW084234	Chr4	Yang et al. 2012
20	25B11	Chr4	Shen et al. 2015
21	UW085270	Chr4	Yang et al. 2012
22	SSR04649	Chr4	Ren et al. 2009
23	SSR17406	Chr4	Ren et al. 2009
24	UW062963	Chr4	Yang et al. 2012
25	UW084662	Chr4	Yang et al. 2012
26	UW084519	Chr4	Yang et al. 2012
27	UW062953	Chr4	Yang et al. 2012
28	SSR01254	Chr4	Yang et al. 2012
29	UW084716	Chr4	Yang et al. 2012
30	UW085415	Chr5	Yang et al. 2012
31	SSR00398	Chr5	Ren et al. 2009
32	UW063354	Chr5	Yang et al. 2012
33	SSR15564	Chr5	Ren et al. 2009
34	UW085124	Chr5	Yang et al. 2012
35	UW085223	Chr5	Yang et al. 2012
36	SSR03341	Chr5	Ren et al. 2009
37	SSR00007	Chr5	own marker
38	SSR01826	Chr5	Ren et al. 2009
39	SSR02021	Chr6	Ren et al. 2009
40	25B12	Chr6	Shen et al. 2015
41	SSR01012	Chr6	Ren et al. 2009
42	SSR14949	Chr6	Ren et al. 2009
43	SSR02385	Chr6	Ren et al. 2009
44	UW085138	Chr6	Yang et al. 2012
45	SSR05913	Chr6	Ren et al. 2009
46	UW085308	Chr6	Yang et al. 2012
47	SSR12898	Chr6	Ren et al. 2009
48	UW085408	Chr7	Yang et al. 2012
49	SSR03917	Chr7	Ren et al. 2009
50	UW028736	Chr7	Yang et al. 2012
51	SSR18771	Chr7	Ren et al. 2009
52	25B06	Chr7	Shen et al. 2015

## Sheet: DArTSeq SNP markers
No.	SNP name	Sequence	SNP type	SNP position	RIL number representing				Chi square value
					Allele of Gy14 line	Allele of B10 line	Heterozygosity	Absence of fragment with SNP in genomic representation
1	16325945	TGCAGAGTTATGGATAATATCAACGTAAGTAATCCATGTTCCTGATCCAGAGGCAAATATCTTCACAGA	59:T>A	59	46	44	4	0	0.04
2	16325950	TGCAGAGAATTGTGAGGGTTTTGGAACTAGCAGGAGGAGTCATGGAAGAGCTTGCCAACCCTGCTGGTC	22:G>A	22	48	42	4	0	0.40
3	16325957	TGCAGGAACGAGGTAGATTATTCTGGTCTCACGAAGCTTTATGATTTGCTTGAGTACAACCTCTTTCAT	55:A>C	55	44	36	1	13	0.80
4	16325963	TGCAGATCCAATGGCTTTTGCAACACTAAGTTCTTGTTATCCACGGCGTTCTCCGGCGTTCCTTCATCC	11:T>G	11	42	42	8	0	0.00
5	16325967	TGCAGTAAGAAAACAAAATCATTTTCCCCCTCAGGAACAAACCAAGTAACGAACTGTACAGCACAAACA	25:C>T	25	40	51	3	0	1.33
6	16325971	TGCAGAACCCAATCAGAGAAGAATAAAAAGTAATGAGTGCTTCAAAAGGTAGTTCAGTACAACATAGAA	15:G>A	15	34	50	10	0	3.05
7	16325972	TGCAGAAGAAGCTACCACATCAAAACTTATCCCCATTCGTCTGACTTTATAAGCTTGTTCCTTTTTTGG	28:A>G	28	46	43	3	0	0.10
8	16325974	TGCAGAGGGTAGAATGCATCCTGTGACCACCTACTTTCTTGAAGATATATATGAGAGTACTGGATACCA	63:A>G	63	41	51	2	0	1.09
9	16325982	TGCAGAAAAACTCAAAGATAACAATCGCTATCAAAGGCAAAAACTAAGGATACTGTAAATGGCACCATG	21:C>T	21	38	53	3	0	2.47
10	16325983	TGCAGAAAAAGATCTAAAATGCAGAAGAAGAATCAGCAATGAATCATAAAGAATCTGAAGTATTAGGCG	67:C>T	67	44	47	3	0	0.10
11	16325984	TGCAGAAAAAGGCGGGACCGGAGGGAGCTGAAGTAGAACTAGGGTTTTTGTTTCCCTCTCTGATGTTTA	61:G>T	61	41	47	4	0	0.41
12	16325987	TGCAGAAAACACTACTCTCACTTTTTTGCACACAACTGAAATGAGCACCCAATCAATCATACAAATAAG	26:T>C	26	39	49	6	0	1.14
13	16325988	TGCAGAAAACAGAACCCAGAAAAAAGAAAATTTTGGTAGAGTTCGCTCATGAGCTTGTTGCTAAAGTTT	30:T>A	30	49	42	3	0	0.54
14	16325999	TGCAGAAAAGTAGCAATGGGGATACTGATAAATGGACTAAAGCATTTAGGTAGGACCACATCACTTACT	13:C>A	13	37	53	4	0	2.84
15	16326003	TGCAGAAAATACTATCATTATTTGCGACGCAGTTATTTGGTTGTATAATTTTTATGATGGTTGCAATTT	15:C>A	15	50	36	8	0	2.28
16	16326006	TGCAGAAAATGGAATGCAAGGAATTCCATTTTGAGGTTGTAGTAAAAAACTGAAAGGATTGTTGTCAAC	54:A>G	54	40	43	1	10	0.11
17	16326009	TGCAGAAACAACACTATCTTACTGGTTTACTTTTCGTTTTCACGTTTTCAGATTCTATTGAAATTTTTG	49:A>C	49	38	38	4	14	0.00
18	16326017	TGCAGAAAGAGCTAGATCAAGAAGATCCACCAGTTTTTCGTCAGAGATGAGCCCAACCTGGAAACCAAT	39:G>A	39	42	42	10	0	0.00
19	16326018	TGCAGAAAGCTCACAAAAAACATCTAAACATAAAACATAGGAATAGTGTACTGATGGAGTTGGAAACGG	51:T>C	51	43	48	3	0	0.27
20	16326021	TGCAGAAAGTACGATTTGTTTCATCTGCATCCCAGAGACACCCATGACAGCAGAAGAGTGCAGATTCCT	18:T>C	18	34	48	10	0	2.39
21	16326025	TGCAGAAATATTACATTTAGAATTAGTTCCTTCACAAGATAGTGGTTGATTCAATCCTATCAAACCATA	43:G>A	43	51	36	7	0	2.59
22	16326028	TGCAGAAATGTCTTGGGAATAAAGGCTTGGCATATTGGCCCACTTTCTTTGTGTAACAAGGAAACTGAA	56:C>T	56	43	43	5	1	0.00
23	16326029	TGCAGAACAAGATAGAAACAGAGAGAGTACACCAAGAGAAGGCCAAAAGATGAGTGATGTCCCACCGCA	14:G>A	14	36	34	3	21	0.06
24	16326032	TGCAGAACAGTTGAATGATTATGTTACCTAAAACAGAAAAATGAAAATGATAGGAAAAGAGCAAAAATA	19:T>A	19	46	39	7	0	0.58
25	16326037	TGCAGAACCAATGAAACCCAATCAACAAACTCAACATTATAGATTTACGCATGTATATGGAAGGGTATT	61:A>G	61	47	37	2	6	1.19
26	16326038	TGCAGAACCAGACAACTAAATTTTTATAGTATACCAAGCAGCATCATAAGAAACAACACATCAACAAGA	40:G>A	40	42	45	5	0	0.10
27	16326041	TGCAGAACCCCCAACAAAATTTCAATCAATACTTTCTTTTCTTTTTTTCATAATGCTCATCATCATCAT	31:C>T	31	33	44	9	8	1.57
28	16326047	TGCAGAACTCCTCGGGTCGCTCTTCTCAGTCTGTATCAACACACTCCTCCTCTGTTTGCACCGCCGCAC	22:T>G	22	43	43	2	4	0.00
29	16326048	TGCAGAACTGACGGGAATTTATTTTTCGGGCGTTTTTTATAGGCGGCTGAACCATTCGTCCATGGAAAC	57:G>A	57	39	44	11	0	0.30
30	16326054	TGCAGAAGAATAATTGAAGTCTAATATTCTTTCTTGATACTTCATAAGGGCAAGCTCGAAAAAGAAAGC	57:G>A	57	47	41	4	0	0.41
31	16326055	TGCAGAAGATATATTGGAGAAGAAATTATAAACGACCAGAAAATATTCACAGCATCATTTCTAAGGGAA	36:C>T	36	45	46	3	0	0.01
32	16326059	TGCAGAAGCCAATGGAAGTGAAGCTCAAGCCAGCAAATCTAGAAATAGGGAAGGCAAACGCAAGCAAAA	33:C>A	33	42	41	7	4	0.01
33	16326061	TGCAGAAGCTGAGGCTTCTCTTTCTTTATCAAGCTCTAAATAAAGCTTCTGAAGAAGCTGTTGTCCAGC	63:T>A	63	43	43	6	0	0.00
34	16326065	TGCAGAAGTAAAACAAGAAAAAAGAAACCCAAATAACAAAAGGACCCAAAATATGGAATTCAGTTTCTC	51:T>G	51	39	45	5	3	0.43
35	16326072	TGCAGAAGTTAGACAAAGAATATGAAATCTAATTGAATAATGATGAGTGCACAACTAACATTGTTGACC	46:G>A	46	46	43	5	0	0.10
36	16326087	TGCAGAATGACTTCTGTGAATCTGCCCGTTCACGGTCGGGGAATGATTCCTCCAGTCGGAAACTCAACC	25:C>T	25	39	47	6	0	0.74
37	16326088	TGCAGAATGATATGATAGTGACAAATAATTGATTACAAATAAATCAGTGAACAAAGAATTGATTACAAA	15:T>C	15	42	46	5	1	0.18
38	16326090	TGCAGAATTATGTTTCCCAGCATTCTCCGAAGGCGGCGGAACCATTTGTTCATGGAAGCACTGATCCAA	19:G>A	19	44	32	2	14	1.89
39	16326092	TGCAGAATTGCATTGCTTTGCACGCACGAATCACAGAGCGAGAGGCCGTCAATGGAAGCTATAGTTCAG	32:A>G	32	42	41	4	7	0.01
40	16326093	TGCAGAATTGGCTTCATTTTCGGTCTCGTCATCGTCGTCATCACCACCACCATAGGCTTTCTCCATTGC	32:C>T	32	46	43	2	3	0.10
41	16326104	TGCAGACAAGACAGAACCGAAAATCTGAAAGCAATGCAATAACAAAAAATCTCAAACAAAATAGCACTT	41:A>G	41	45	42	4	3	0.10
42	16326105	TGCAGACAAGGAAAAGATCATTTTTCTTCCTATGAGAAAACGATGGTTCTCTTCAAAACATAAAATCCC	9:G>A	9	42	48	2	0	0.40
43	16326109	TGCAGACACCAGCTGTAACCTGCCCTTTGCCAAATTTGCCACTCTCTTCAACCATTGGAATTCTCAGCA	17:A>G	17	35	48	9	2	2.04
44	16326116	TGCAGACATGGTTATCTATAAATAAATAACAAAACAATCAATAAGATATCCGTTCTAAATTCGGAATTA	51:G>A	51	48	44	2	0	0.17
45	16326123	TGCAGACCCGTTGAGCGAGCTATGGCAAAGAGCTTGGATTATTCCAGCCTTCTGGGTTTTGCTTTCTTT	26:A>G	26	45	46	3	0	0.01
46	16326131	TGCAGACTGGTTGGGAGGTGAACTGAATAGAGCAAGAGACAGCTTACAGTGAAGTTGGATGCTTCGGGC	38:A>G	38	44	45	5	0	0.01
47	16326133	TGCAGACTTCTACTCGTATGAATCAGAGAGATCCAGGTCTTACCAAATCCTTTTTAGGGTGTAAAAGTA	41:A>T	41	40	47	7	0	0.56
48	16326146	TGCAGAGCGACACATAACTTTGTTTCAGAAAAACTGGTGAAGGAGCTACAACTGAATACAAAAGATACA	60:A>C	60	39	45	7	1	0.43
49	16326147	TGCAGAGCGCCATCGCCATCTCCATAATCCTCCTCATGCCTTTATACGACAAAGTTCTAATCCCCATCA	14:G>A	14	47	36	9	0	1.46
50	16326152	TGCAGAGGATGAGTTTCCGGCACTGGTAAAAGCGGCGGCGAAACAATATTCAATGACTTATCTAAAGAC	6:G>A	6	46	39	7	0	0.58
51	16326153	TGCAGAGGCAGAATCTTTGATGTCAAACGGGACGGATCATCAGCATCTTGCTCTAACGCTTCCCATTCT	20:T>C	20	45	45	4	0	0.00
52	16326163	TGCAGAGTAGGAACTGGACTTACTGATGAGGAGTTAGATGCTGTTGTAAATAAACTGAAACCTTATTTT	59:A>G	59	45	42	7	0	0.10
53	16326168	TGCAGAGTCGGTAACCATTCTAAGGAGAAGAGGAGGTTTCTCATCATTTTCATCATCGGTGAGGAATAG	57:G>A	57	35	46	4	9	1.49
54	16326170	TGCAGAGTCTCCAAAGTCTAAGTACTTCTCTAGTATACTGAAGTTTTCTGGTTTTCTTGTTGACATGAA	60:T>A	60	37	38	2	17	0.01
55	16326171	TGCAGAGTGAAGAAGAAATGGAAGTGTCTGTTCAGATGAAATTATATGATTCGACGACGTTTGAAGGAT	26:T>C	26	32	49	11	0	3.57
56	16326172	TGCAGAGTGCAACTCCCACTATAAAGAACTATGATTTCTACAACATATCCCCTTATCCTAATGCCTTCG	20:A>G	20	39	44	7	2	0.30
57	16326179	TGCAGAGTTGGTGTTTATGCATAAACAATTGTTACGAACATTTTACATGTGAGCTCTGTTTTAGTGTTA	20:A>G	20	48	41	1	4	0.55
58	16326181	TGCAGAGTTTGATCCATCAACAGATCTGAAGTCAACTTCTCAAGGACATCCAGCTGCAAATACTTTCTT	16:T>A	16	40	52	2	0	1.57
59	16326186	TGCAGATAAGCTATCTTGTGATGTTTGCTTACATATCTCTTACTCTGGGTGATAGACCACATTTATCTA	44:C>T	44	50	35	9	0	2.65
60	16326196	TGCAGATAGATCAAAGGAAGAAAAGAAAAAGAAAACCCAGAGAAGATCATGGAAAGAAAAAATAAACAT	36:C>A	36	39	46	1	6	0.58
61	16326199	TGCAGATATAGCAGAAAAGGGCACCCAAGATATAAGTGGTCAGAAAGTCATTGGAGATTTGAAAAAGGA	46:G>C	46	48	40	1	5	0.73
62	16326201	TGCAGATATCAACTTCCAAGTTCATTCAACTAATAAATATATTTTAGTACATACAGGAGTGAAGAAATT	21:T>C	21	49	36	9	0	1.99
63	16326203	TGCAGATATTTCTAACTCACTCTTTTCTATCTTTTCAATCATTCATTCCTCAAGCCCTAACTCTCTCTT	53:G>A	53	48	44	2	0	0.17
64	16326209	TGCAGATCACCTGCATGCGTTGGAGTTTGGCGGCGTTCAAAGCAAAGGGCTCGTCCGTTTGTTCGCTCG	38:A>G	38	46	41	2	5	0.29
65	16326212	TGCAGATCATTGATATAAAAATGCAATCAAGAAGTTTGTTCTTTAGCCCTTCAGATTTTGGATAATTAG	51:C>T	51	38	47	9	0	0.95
66	16326214	TGCAGATCCACACCCACATGTGCTACTCGAACTTCAACGACATCATCCATTCGATAATCGACATGGATG	61:C>T	61	37	41	2	14	0.21
67	16326221	TGCAGATGAAAGCTGACTTCACGCTTTCCCCCAGCCCCTCGGGGGAGGAGAGGCAATCTGGGAAATCCG	40:G>C	40	34	47	2	11	2.09
68	16326222	TGCAGATGAACAAAGACTGGGAAGAAGCCATGGATGGGTGGTGCTTATATCAATGGCCAGCATGAAGCA	46:A>G	46	43	40	3	8	0.11
69	16326227	TGCAGATGCAGAAGAAGGTATGCTATTTTCTCCTTGTATTGTTTTAGATTGAATGGTTTATTTATATGC	35:G>A	35	31	48	13	0	3.66
70	16326232	TGCAGGTGCTTGAGCCTGCTCGATCTACCCAGCACTTGAAGTCATATTTGAGATCCAAAAAGAATTTGG	5:G>A	5	45	46	3	0	0.11
71	16326238	TGCAGATGTGTGGATCTAATTTTGTATACGTAGGATCGTATGACAAATACTAAAGGGGTGGGTAAGGTT	28:C>T	28	36	48	10	0	1.71
72	16326249	TGCAGATTGCAAAAGACAGTCATTTCAAGTAAAAGGGCATAAAAGAAAGGTAGTGTAATAACCATATCA	54:G>A	54	46	43	5	0	0.10
73	16326258	TGCAGATTTCGATTTTTGTTTTTAGATTGAATATTTGTTTGAATTCTTACATTCCTATTCAATCAAACT	49:C>G	49	45	44	5	0	0.01
74	16326259	TGCAGATTTGAATCTTCTAGAAGACAATACTGCACAAAACATCACAAAAGACAAAGACGATAAGACAAT	29:C>T	29	44	40	6	2	0.19
75	16326262	TGCAGATTTTCTACTTACCTTGATATAATCATCCCACACTGAGTCCTTAGCAATGATGATCTTTCTTGT	36:C>T	36	42	44	8	0	0.05
76	16326265	TGCAGATTTTTTCATTTTTTTCCAGAGCTACCCGTAAATGTTCCTTCAACACAAAGGTCACATCCCTTT	23:A>T	23	43	47	4	0	0.18
77	16326277	TGCAGCAACATAGATGAGTGTCGGTGGTGGATTCAAATTTCAAATATGTCCATCCAAAATGAACTAATA	26:G>C	26	46	42	3	1	0.18
78	16326284	TGCAGCAAGCACCAACAAGTCAAAACAAATTATATATATCCTCAATGCACACCATCTACCGATAATGGT	59:C>T	59	41	46	7	0	0.29
79	16326285	TGCAGCAAGGTGATGAACAATTATTCCTTTTAGAAATGAAATGTGTAGATAGTTATTTTCATACTTGGA	15:A>G	15	33	50	11	0	3.48
80	16326286	TGCAGCAATATCATCCTGTTCTCCTGCACGTGATGTTCAAGAAGATTGTGCTAATGCATGCAAAGAAAA	14:C>T	14	34	47	13	0	2.09
81	16326287	TGCAGCAATCGAAGGTGGAAGTCATAATTTGAGATGAATAGTTGGATGAGAAAGAGAATTTGATGAAAA	43:G>C	43	43	46	4	1	0.10
82	16326291	TGCAGCACAACGTAAATGTTTATGAATAGGCATAAGCACTATATACCTAAATAAGACAACGATAAATCC	60:G>A	60	36	49	9	0	1.99
83	16326295	TGCAGCACCACTTGTTGCTTTTTTGCAAAATCCGGCTGCGGTTCAGGAACTGAGGGCTGATAAGCAGTA	45:G>A	45	49	39	4	0	1.14
84	16326320	TGCAGCAGCCATCATAATAGTCGCTACTCCAAGCTCTACCATCATTCTGCTAGATATCTGACTTGCTAC	9:C>T	9	41	44	1	6	0.11
85	16326322	TGCAGCAGCTTCGAAGGTCTGCCCTTCGACAAGGTCAGGAACATCATCGTCATCATCCTCACCATTGGC	27:G>A	27	39	49	6	0	1.14
86	16326323	TGCAGCAGCTTCTGGGGCAGACCCAGAATCGGCAGCAGACACGGCCACAGCAACAGCAAACTTGCTAGG	21:C>T	21	48	44	2	0	0.17
87	16326328	TGCAGCAGGCACGGGCACCATATAATGACTCAGGGCATGACAACATTTGTTGCCCTTGAAGCCCTTGAG	68:G>A	68	48	43	3	0	0.27
88	16326332	TGCAGCATAGACACGCCAGACCCCAAACTTTGACCTTCCATGACCAGATTTGACGTTGATCTTTTTCCA	60:C>T	60	44	43	6	1	0.01
89	16326333	TGCAGCATAGTTGCTCCTTGCCTATAGAACGTTGACAAGTCAGACAACGGTGGCAGGTAAATAAAAAGG	62:A>G	62	40	46	8	0	0.42
90	16326353	TGCAGCATTTTATGGTAAATAGAAAAAATAAGTGGAGCTAGTCCTTTACATTTTGAATCTAGGCCCATG	62:G>A	62	38	45	5	6	0.59
91	16326363	TGCAGCCAACCGATGGACAGGTATGCATTCCGCTGCACATAAACTGCCAACTAGTTTTCGATGTTCCTT	65:C>T	65	38	48	6	0	1.16
92	16326377	TGCAGCCACTGCACACTATTCTACAAACCCTTACCCAACCGTCAACACAAATCCTAATTCGATCACCAC	57:T>C	57	45	44	2	3	0.01
93	16326387	TGCAGCCCAATGATCCACTATAGGGGATGACATGAACTGACTTGCAACACTTACAGAATAAGCAATGTC	38:G>A	38	47	37	7	3	1.19
94	16326394	TGCAGCCCGGAGTTTCTTCCAGGGGCGAGAATTTGGCACCGCCATGGGCGGCGGCACGGAGGGGGAGAC	68:C>G	68	38	52	3	1	2.18
95	16326396	TGCAGCCCTGAAACGTCGTTGTAGTTCGCATTCGAATAAGTATAAAATTAGTAATTTTGCAATTCTTTT	16:C>T	16	41	49	2	0	0.71
96	16326406	TGCAGCCTGACAATGGAAAAGACATCATTGACACACTTTGCCGCCATAGAGAAAAGAATTGCATTATAG	62:A>T	62	41	46	5	0	0.29
97	16326407	TGCAGCCTTCCAATCGCCTCTTGTTGCAGCTTCGCATAGCTGAATATGTATTGAATCATGCTCCCTTCT	62:C>T	62	41	47	6	0	0.41
98	16326408	TGCAGCCTTGCAGGTTGGAAGAAGCCGACAAGAATCTTGAATTTTATGGAGAGGAGAAGAATCTCACCA	23:G>A	23	47	42	5	0	0.28
99	16326412	TGCAGCGCTAGCGCCAATCACACCACATTGAGAAGTGCTACACATAACGTCACATCGCTATTTGTCCAA	22:C>G	22	41	41	3	7	0.00
100	16326414	TGCAGCGGAGGAGACGTCGGAGGAAATTCCGGCATCCGTGAAGATGGGTTTTAGAGAAATAAAAACAGG	34:T>G	34	37	47	8	0	1.19
101	16326415	TGCAGCGGATAATTCGAGTTCGGCTCTTGCTATGAAGCATAACCCGGGCATCTCTACGGATTGGACATC	48:C>T	48	45	44	3	0	0.01
102	16326416	TGCAGCGGCTGAACTTTGTTTCATAAGAGTTTCCAGACCCATCAAATTATCCTTCGAGTCACCATCAGA	24:A>T	24	44	42	3	3	0.05
103	16326420	TGCAGCGTCAATGGTCTACACTCACTGTCGCCATCTTCTTCATGTGCTTCTGTTCAACATTTGCATTAG	67:A>T	67	45	41	6	0	0.19
104	16326428	TGCAGCTAACCTGTGGTGGAGATGGACTCCAGGTGTGTCATATAATTTCTGCATATGAAAATATGCTAA	8:A>G	8	46	41	7	0	0.29
105	16326432	TGCAGCTAAGTATCTACAACTTCTGGTTTCTGAACTACAACTTTCTGTTACTAATAAACAGGCATTAGA	34:C>T	34	49	39	4	0	1.14
106	16326435	TGCAGCTACGCGATAAATGTTCAATGATGTTAGATATACTCTTGATATACATTTTGATTTACTAGTGAT	40:C>A	40	44	47	3	0	0.10
107	16326436	TGCAGCTACTTTCAATCTCGGTGGCATTGGTTTTGTAAGTTCTCAACTAATAATCTACTTCCAGATGTT	18:C>G	18	38	53	1	0	2.47
108	16326440	TGCAGCTATTGAAAAGCCTATTACGCTGAAACCAGGTGAGGAATGGAGAGGAAGATTGGAACTTTCTGC	21:T>C	21	38	39	3	12	0.01
109	16326441	TGCAGCTATTGAGGTGAAGGAGGTTTGAGTTTATTTCTTTGAAGTTACAAGGGGCTCTCTCTTCCTCTT	44:T>C	44	45	42	7	0	0.10
110	16326445	TGCAGCTCAATGATTTTGGCTCAGCCAAGAGTACAGTAGTAGGCAGGCTATGGAAACTGCCGACAATGA	6:T>A	6	38	46	10	0	0.76
111	16326446	TGCAGCTCATCATGGTTTGTACTCCTGAATACTTTATTTTGTATTTTTTGACCCTATGTGTACTGGATA	26:G>A	26	41	49	4	0	0.71
112	16326449	TGCAGCTCCACAAAGTAATCTAGAGAGAAGCCGTCTCTGAGCTTTTGATTCAGCTTTGACACGAACCCA	51:A>T	51	39	39	0	14	0.00
113	16326452	TGCAGCTCCGCTGGACACACCTTGTTCACGTCCGCACGGCAGTTTGATGATCGACATGGCCCTTCGCCG	64:C>T	64	42	37	6	7	0.32
114	16326454	TGCAGCTCGGAAGGTTACACCTCCTGTCATCGATCTGCCATCAGATAGAAATCATTTCCCAAGGAAGAA	59:C>T	59	44	47	3	0	0.10
115	16326461	TGCAGCTCTTGAACACCAACACATCGGAGAGAAAACACGAGTCCAGAGACTGCCACTGAGAACCAAAGC	48:A>G	48	46	43	3	0	0.10
116	16326462	TGCAGCTCTTTCCACCAAATAAGCCACTCCATTTCCTCTCCATTGCCGCCGTGTTCTCCAAACGTCCGC	20:A>T	20	45	44	5	0	0.01
117	16326466	TGCAGCTGAGAAAAGGGGGATCTTTTGCCCTCTAGCAATGGAATTCATGACATCAATTGTAGAAATTCC	15:G>T	15	41	42	1	10	0.01
118	16326467	TGCAGCTGAGCTAGCGAAGCTGGAATCAGAATTTGGCAAAGTAAGTCACGACTATTCAGCAGAAGACAT	54:T>C	54	46	45	3	0	0.01
119	16326468	TGCAGCTGATCAAAGATAAAAATATCATGATGTCAATATTCTTCTAGTTATACGAAGACACACATATAT	44:T>C	44	45	37	5	5	0.78
120	16326475	TGCAGCTGGGTCATGGTGATCAGGTATGGACCAGAACCACACCCTTTTGAGTGGACTCCAAATGGTTAG	59:A>T	59	43	43	5	1	0.00
121	16326480	TGCAGCTTCAACGGCAAATAAACCTCTGACAAATACTGAAAACCAAATGAACTCAATGCTTGAATTTCA	11:C>T	11	49	40	5	0	0.91
122	16326483	TGCAGCTTCCATATATTCAACTTGCAACTTTCTCTTCTCAGAGAATGTATCCTGTTTCTGATTTTTTTT	62:T>A	62	46	45	3	0	0.01
123	16326485	TGCAGCTTCGAAGCTTCATGAAATGATTGTAAAGAGACCACACCATATATCCAATGCTTCTGGAGACAA	12:G>A	12	39	48	7	0	0.93
124	16326486	TGCAGCTTTGCTGAATAGAACAGCATAAGAAGTGTTGTTAGAAAGCAAAGCCATAGGTGTTCTGCTGAT	8:T>C	8	40	49	3	0	0.91
125	16326487	TGCAGCTTCTGGATTGATATTATTCTTCCTGCCACTGATTTTGTTTCCTCTTTACATACATGGCCAAAG	30:G>A	30	42	45	2	5	0.10
126	16326494	TGCAGCTTTCTACTTCATTCCTTTCATTATTGTCGGAGAAACAGATAACTGAAAATGCGGAGGGGAGAG	25:A>T	25	49	38	5	0	1.39
127	16326496	TGCAGCTTTCTTACTTCCATTCCTTGCTTTCTAGCCTGTAGAGCATTCTTGTTCATCATTTGTCTTGTT	54:A>G	54	34	45	3	12	1.53
128	16326498	TGCAGCTTTGGCAAAAAAGTCTGCAACTACTTTGGTAACTTATTTGGTCTGATATGGTGTTACCCTCTA	50:G>A	50	44	46	4	0	0.04
129	16326500	TGCAGCTTTTCTCGTCCTCTGCGCCGCCAAAAACCACCACCCCGCTATGCATCGCTTCTGGAGGTCTAT	58:T>C	58	50	36	3	3	2.28
130	16326509	TGCAGGAAATAAGAATGCGTATGCAATCCACTATGTGTTATTCCTGGATGATTTGATAAACACGGAGCA	42:C>T	42	38	50	4	0	1.64
131	16326511	TGCAGGAAATTCATATTGTCAAAGAAACAAAATCTCTCATTATATTTGGATGAACTTCTCTTGTCAAGG	26:A>G	26	45	44	4	1	0.01
132	16326514	TGCAGAAACCTCAACTTCACCAAACATGCATCCCCACTGTGTTTCTACAGGAAGTTTGTTGCTGCCCAA	5:A>G	5	48	39	7	0	0.93
133	16326519	TGCAGGAACGGTTAGAGGAGACGGAGAAGTGGTCGAGAAAGAGAGAAAGAGAGGAAGAGAGAAAGAGAG	37:A>C	37	43	47	4	0	0.18
134	16326531	TGCAGGACGCGTGGAGATACTTGCCGGCCATCAGCAGGCAAGGAATGTCTTTTCTTGAGGTATATTTCT	47:T>C	47	35	53	6	0	3.68
135	16326532	TGCAGGATTACCATTCATGGTTTCCACATCCTTCTGAGTAACTGAACCCCTCCAAAGGATTCTATTGTT	7:T>C	7	40	49	5	0	0.91
136	16326535	TGCAGGAACAAAATAATTACCGTGCATCTGCAAGAGAATTGAACATGTATTGAAGCAAATTCTTAGCAT	7:A>G	7	49	38	6	1	1.39
137	16326536	TGCAGGAGCATACTGATAGAATCAATACTAAAATGCAACTGTGACCCACTTGTTATTGCATCCATTATG	14:G>A	14	48	42	4	0	0.40
138	16326537	TGCAGGAGCATATTCTGTTCATCAAGCGGATAATGCCGCTTGACTCGACCACATCCCAATTTCCCCTGG	65:C>G	65	40	50	2	0	1.11
139	16326547	TGCAGGATCGCGAAGCTGAGAGCATGCGAGAAACTTTCTACCTACACAAACAAGACCATGTGGTGGAGA	38:T>C	38	47	38	3	6	0.95
140	16326550	TGCAGGATGCTGGTTTTCCTTCTGAAAACCGTTTCTTTGTCTTCAATGGGGATTACGTCGACAGAGGGG	52:T>C	52	42	41	11	0	0.01
141	16326551	TGCAGGATTTGGTCAATCAGAATGTCACCCCGAATATATTCGTTTTCAACAGTCTCATGAATGTAAATG	27:C>T	27	46	40	5	3	0.42
142	16326554	TGCAGGCAACGAAGATCAGAAAACTTATTACACTCCAGACCCACATGCAGGAAGCCCGCCCACAGGTTT	9:C>T	9	33	50	9	0	3.48
143	16326562	TGCAGGCCCAGTTGCACCAGTTTATCGAAGACCTAGTGGAACTTCCATTATTCGTCTTGTGTCAGAATC	55:C>G	55	39	50	3	0	1.36
144	16326571	TGCAGGCTCTGAGGCTCCTTTCACCAAGATACAGCAGCAAAGGAAAAGAGATATACACCCAAGTCTATC	19:T>C	19	43	41	6	2	0.05
145	16326575	TGCAGGCTGGCCACTTTGTGTTCATAGACAAGCCTAGTACTTTTCACTCGACTGTCTTCTACGCGTGCC	16:T>C	16	36	54	4	0	3.60
146	16326577	TGCAGGCTGGGCTTCTATCACAAGATGATGAGGGTGGTTTTATGTTCATGAAATGCTGCTGCCTGTGCA	68:A>G	68	38	53	3	0	2.46
147	16326578	TGCAGGCTTTATTTTTGCAATGTTCTTGTACTTTCTTTCATTCTTCTCAATGAAGACTTGATTTCTTGA	18:A>T	18	46	41	5	0	0.29
148	16326581	TGCAGGCTTTTCTTTCCTGAATTCATGTAAATAACACCACATTGCCTATAGGCTGAGATGAAATAATCC	67:C>T	67	39	47	6	0	0.74
149	16326583	TGCAGGGAACAGAAGCTTGAGAAATAGAACTAAAAAATGAATGGACAGCTTCGATTTTGGCAGTAGAAG	13:A>G	13	37	53	4	0	2.84
150	16326586	TGCAGGGAATTATGAGGCTTCCCATAGGATGATCATAACCAAATTCTTCCTCTGCCTTCCTAAGTAACT	50:T>G	50	46	45	3	0	0.01
151	16326587	TGCAGGGACTGCATTTGAAGATGAGGTTGGCACCAATGGTGGCATCGTGTCAAATATCTCCCATCTCGT	47:T>C	47	47	38	1	8	0.95
152	16326591	TGCAGGGATTTGATAAGAGGGATATATTTGTTCATTTGCTAACCATAATTATTGGAGGGATTTGATAAC	55:A>G	55	46	40	7	1	0.42
153	16326592	TGCAGGGCAACCACACGATTCACAGGTAGGAAGGAAATCATGAGAATTCTGAAACTTCCAGTTCCAGTA	9:A>G	9	34	42	1	17	0.84
154	16326593	TGCAGGGCCTCATCTGTACGATCATCTAGAAGATAAAAGACAAAAGATTCTAATATAGAATGCCGTGTA	18:C>T	18	42	44	6	0	0.05
155	16326597	TGCAGGGGAGAATAGAATATTTGAGGCATATTATTTCTGGTGAAGGAGTAGAAGCAAATGTCAACAAGA	55:A>T	55	47	42	5	0	0.28
156	16326602	TGCAGGGGTGACGGGGGAAGTCGTTGCCCCACATCCAAATATGGAGAAAAGTGATGAATACGAGTTTCT	25:G>A	25	47	37	8	0	1.19
157	16326607	TGCAGGGTGTGCAAATTCCATGAAGTTCACAACCCAGCTAAAGTTGGGATCTGAATAGAAAGAAAATAT	27:C>G	27	35	49	10	0	2.33
158	16326608	TGCAGGGTTACATATGTGATAGCATTCCTCCTGTTCCTCACCGGTGCTGCACTGAACAACGGACGGGGC	68:C>T	68	48	42	2	0	0.40
159	16326617	TGCAGGTACCAAATAAGATAACAAACTGATAAGCATTCCAGGAGAAGAGTATGCACTAATGCGTAGGAG	30:A>G	30	44	46	4	0	0.04
160	16326622	TGCAGGTAGGGAACTTTTTGCATTACATAAGCCGGTTTATATCGGGATTTATCATTGGATTTGTGAGAG	58:A>G	58	47	40	4	3	0.56
161	16326625	TGCAGGTAGTCATATTTCTCTTTTTCTACTCTCCACCTTTTTTTTTCCTGGAATTAGGAGATTACTACT	62:T>C	62	46	41	6	1	0.29
162	16326630	TGCAGGTCAAATTCCTTCCAGACCAACTTACCTATTTTCGTTGGAAGACATTTTTCCAAATCCATATTT	20:G>T	20	44	45	5	0	0.01
163	16326634	TGCAGGTCGTCGGCGATGTCGTCTGGAGATGACTCCATTGGAGAAGAGGAAGAAGGAGAAGGAGAAGGA	65:A>C	65	33	49	4	8	3.12
164	16326636	TGCAGGTGAAATCAGGCAATGAAGTGATTGCTTGTAAGAGTGCTTGTCTTGCATTCAACAAACCTGAGT	65:G>C	65	48	39	4	1	0.93
165	16326637	TGCAGGTGAAGGATGCTTGGATTTCAAATATTTATAGATATTTGCGTGCTAATACTACCTATTACAGAT	36:G>A	36	52	38	4	0	2.18
166	16326653	TGCAGGTTGTACACAATACAGAAAACTGATACCTACGTCATGGACTGTATACATCAAGGTTCATCCACC	26:T>C	26	34	52	8	0	3.77
167	16326661	TGCAGGTTTGTACCATGGAGACATCTCTAAACACAATCCATCACGACCTACAAGATGTGTGGCTCCAGG	48:T>C	48	42	49	3	0	0.54
168	16326664	TGCAGTAAAACGATCGACTGATTAGCATGTTTCATATCATGTCTATTGCATTGTTTCTTGCAATAACTT	14:C>T	14	39	47	8	0	0.74
169	16326665	TGCAGTAAAATGAACATCTCAGTATCTGGTATTACATTGACGACTGACCCCAGGACAAACAAAGTTTGC	63:G>A	63	34	52	6	0	3.77
170	16326675	TGCAGTAAGGGGCTAACCATTGGTCTAAACAAGGACAGATGAAAATTTGCAAAGGTCCTTAGATAACAT	16:C>T	16	45	45	4	0	0.00
171	16326677	TGCAGTAATAAATCCATCATAAATCACACACTTCAGCTTTTATTCATGTGAAATAGCGTATAAACTGAG	13:C>G	13	47	38	7	0	0.95
172	16326679	TGCAGTAATAGGCAAGAATTGGATTGGACTTCAAATTTGGAAGAATCAAATAAATATCAAGGACACAGA	45:T>G	45	37	51	6	0	2.22
173	16326682	TGCAGTACAAATAGCACAGGAATTTATTTCAACCATAAACCAAACTCGAAGTTCATACTACATTCGAAA	54:A>G	54	43	43	8	0	0.00
174	16326689	TGCAGTAGCAGTGGGTGAGTTGTTTTTGGGTGTTTTCCATTAGTTTTGATTTCGATTTGGACCACTAGT	18:G>A	18	30	38	1	23	0.94
175	16326696	TGCAGTATATCACTGGTGTCGATATTGTTTTGGCTGAGCTCCCAAAGGAAAATCTTTGGTCTTCTAGGG	12:C>T	12	47	45	2	0	0.04
176	16326704	TGCAGTATTTGTTCATAACCAAAGATCAATCAACCCTAAATTTGTTTTACGGGGAAGAATTGCGTACAA	50:G>C	50	37	49	8	0	1.67
177	16326707	TGCAGTCAAATTATTTTCATTGAACAATTTGTACAAATGATCCAAATTGATAATGAAAAATGAAATTAC	52:A>G	52	43	41	5	3	0.05
178	16326710	TGCAGTCAATGGTTGTAATGTCATCTGCGCATATACTTCATCCGTCTCCACAACTGCCTGAAATTTCAC	52:A>T	52	34	48	10	0	2.39
179	16326721	TGCAGTCCCGTATTGATGCAGAAGTATGTTATATTGACACCTTCAGCCCTTCAAACGACCTGCACTAGC	63:A>C	63	45	44	5	0	0.01
180	16326725	TGCAGTCGCACTCAACAGTGCATTGTGCTCACTGGTGGACAATATTTCCTTCTCATCTACTTCATACAC	68:C>T	68	46	42	4	0	0.18
181	16326726	TGCAGTCGGGTTTTTATTTCGTGTGGACGCGCCTACACAATCCCTTTCGTGAAAGAGCCGCACGATCCA	39:A>T	39	42	46	6	0	0.18
182	16326728	TGCAGTCTAATTACCGATCAAAACAAACGAGAAATAAGACATAATAAACATGAAACACAAACTTTATCA	17:T>A	17	35	45	4	10	1.25
183	16326729	TGCAGTCTAATTCTTATCCAGAAATGATCCTGATTTTACCTCGAATCATTTTGGTTTCATGGCAGGTCT	27:T>C	27	30	45	3	16	3.00
184	16326738	TGCAGTCTGGATGGTCGGAGTAGTAAAGTTTACCAAAGTCCTATTCCTCGTTTCAGGAAGCTGTCGCTA	49:G>A	49	49	36	7	0	1.99
185	16326743	TGCAGTGAAAAAATCGTCTTCTTCTTGTTTTCCAATTCCGAGTTTGGGATCTCTCATTCCAGATTTTAT	15:G>A	15	37	47	10	0	1.19
186	16326745	TGCAGTGAAACTTATCCACTTCTCCCTTTGAAAAGTCATTATTCCCATTAGAAGGACCATTTGAGCGAG	64:G>C	64	45	41	7	1	0.19
187	16326749	TGCAGTGAATTATCAATTCATCCATAAGAACAAATAAGTATCAGAATTTTGTTTTTCTTTTTGGAGATT	41:C>T	41	40	45	8	1	0.29
188	16326751	TGCAGTGACGAAGTACTTTAGGAACAGCCACCCCTAAATCTCATTTATTGCAAGTGGGTCTCTACTCTC	64:C>T	64	44	42	8	0	0.05
189	16326765	TGCAGTGCATGCATGAGCCTCAGGCAAGGTTGAGAAATCGTTGGCAGCGAGTCTCTGAGTCACATCCGT	67:G>A	67	45	44	4	1	0.01
190	16326767	TGCAGTGCGAGATTTCCACAGGTAAACAATTTTATTTGGGATCTTTACAAATCATCGAAAAAAACTTCG	6:G>T	6	48	38	5	1	1.16
191	16326768	TGCAGTGCTAATCTTTTGCATTATTGTAAACTGGCTTTATTGTTTCATGAGCTTTTGCTTCTAAAAATT	17:G>A	17	48	43	3	0	0.27
192	16326771	TGCAGTCCTTTCACATCGGGTGACCCATGAAATGCAAGACCAGTCAAGGAGTACCCCGCTATAAACGCA	6:C>G	6	44	42	8	0	0.05
193	16326790	TGCAGTGTTTGTTTGCTGCAAGAAGATTGAAAATGATAAATCGATAAATTTATTTATGCTTCAGCTAAC	36:T>C	36	43	45	6	0	0.05
194	16326803	TGCAGTTATTTGGGAACTGTGAGTTTCTTGTCTCTAAAATATCTGATTTCAACTTACTGCATTCCGTAA	16:C>T	16	43	47	2	0	0.18
195	16326804	TGCAGTTATTTGTACAGTTCGTCTGTGAATAATGTCAATACATATGCAATCAACTACTCATTATTATGC	19:C>T	19	43	47	4	0	0.18
196	16326808	TGCAGTTCAGTCTTCATGGAATCTTTCTCCACATGAAGAGTCTTTGATCACCAGTGTGGTTTTTGCAGG	35:A>C	35	41	50	3	0	0.89
197	16326812	TGCAGTTCCATAAAGAAAGTGGGTTAGCTGAAGATGAAAATGTTTTTCAACTTCGTCAGTCAAGAAATC	28:T>A	28	35	47	3	9	1.76
198	16326815	TGCAGTTCTAAGCTCACACACCAATTACATCAATGGCGATAATTCTTCTCACGAATCGGTAATCAACAA	29:T>C	29	38	54	2	0	2.78
199	16326834	TGCAGTTGGTAAAATTCCTTCTCAAGCGATTGAAAGTTTTCTGTTTGCCCTTGTTTCTTTTCCTCTTTT	35:G>A	35	34	49	10	1	2.71
200	16326841	TGCAGTTTCATCCACCAAAAGTTTCTTCTCAATGGTTATATATTTTGCTCTGAATTCACACGTTTTCTT	52:A>T	52	48	42	2	0	0.40
201	16326847	TGCAGTTTGAACTTTGGATGTTACAAGACAGGAATTGGAAGAAGGCTGCTGAGTTCAGGGGTTCTCGAT	16:G>A	16	52	35	5	0	3.32
202	16326848	TGCAGTTTGAGATGCTAAAAGCACCCCATCATCTTCGTGGCACCTTTGTCAAAAACTACCCGCGAAACT	59:C>T	59	45	45	2	0	0.00
203	16326852	TGCAGTTTTACATTGAAACCTGGAATTCATTGGCAGTGTTCTTATTTTCCTGACCATTTTTGTGGCAGG	49:C>T	49	44	45	5	0	0.01
204	16326865	TGCAGAACAAGTCATTTTTATGGTTTACGCTCCACTAACAAAGATAAAAGGAAAACGTGACATCATATA	67:T>C	67	31	47	0	16	3.28
205	16326867	TGCAGAGAAGTACGCAAATACGAGGAAAAAAGAATTGGGGTAGAAAAAAAAAAATATACAAACTTCTTC	52:A>T	52	38	53	2	1	2.47
206	16326868	TGCAGAGAGTGAAGAAATAAGAACCACCGAACCTCATCAATTATGGTAGCTTGGCACTGTCTTTTTAGG	13:G>C	13	39	42	1	12	0.11
207	16326876	TGCAGGATAGCCATAAGAAATCAACAACAAATTCCTAATAGTTATAAGAGACGAAACTATTACAGATCG	47:G>A	47	43	28	2	21	3.17
208	16326884	TGCAGTTCATGTATTCAACAAAGAATTGAACGGCGGAATCGCAAGTGCCCTGCTTGTGGTACTGCATTC	68:C>T	68	47	36	6	3	1.46
209	16326898	TGCAGCCCTAACTTTTCTTCCATAGAAAGCTCGCTTGCTGTGGGTGGTGGGCCCTCCTTCTCCAACCAC	33:C>A	33	40	43	1	10	0.11
210	16326926	TGCAGTAAGTTTAGTTGAGACTTGTAAAAAAAATAGCTAAAAGTTACAGATCGGAAGAGCGGTTCAGCA	5:T>A	5	47	36	5	6	1.46
211	16326931	TGCAGAAGAAATCCGACAGCTTGGGTTTCCTTACAGATCGGAAGAGCGGTTCAGCAGGAATGCCGAGAC	14:G>A	14	37	46	11	0	0.98
212	16326953	TGCAGATAATATATTATAATACATATAGAACACTGCGTTACAGATCGGAAGAGCGGTTCAGCAGGAATG	30:C>G	30	42	48	2	0	0.40
213	16326955	TGCAGACCATATAAATGAAATTAGTCTCACAATGTAATTACAGATCGGAAGAGCGGTTCAGCAGGAATG	6:C>T	6	36	48	8	0	1.71
214	16326961	TGCAGATGTGGAAGTTCTTAGAGATTTTACAGATCGGAAGAGCGGTTCAGCAGGAATGCCGAGACCGAT	22:G>A	22	33	46	13	0	2.14
215	16326986	TGCAGCTATGCCCACATTATCCATTTATGTATTCTCATCTTAGTAACATATTACTTACAGATCGGAAGA	20:C>A	20	43	46	3	0	0.10
216	16327002	TGCAGGACTTTGACCACTTGCTCTATACCAAAATCTCGAATTATTAATTACAGATCGGAAGAGCGGTTC	37:G>A	37	46	37	9	0	0.98
217	16327009	TGCAGGCTTGTTTCTATAGGAAAACTACGAACAAGATATCTTACAGATCGGAAGAGCGGTTCAGCAGGA	27:C>T	27	47	43	4	0	0.18
218	16327015	TGCAGGTATACACTTCAATCCTATAATGGTTACAGATCGGAAGAGCGGTTCAGCAGGAATGCCGAGACC	19:C>T	19	33	47	12	0	2.45
219	16327018	TGCAGGTTTCTTTTTCTTTTTCGAGGTGCACTACGTATAAAAATACTACATTACAGATCGGAAGAGCGG	28:C>T	28	45	37	10	0	0.78
220	16327050	TGCAGTGTTAATACTCAAATACATGCCTTTTACTTGACTAACTATTGTTTTACAGATCGGAAGAGCGGT	46:G>A	46	39	28	3	24	1.81
221	16327105	TGCAGCCCTCCTGCAAAGAATGCAACACCACAACCTTATCAAATTAGGCACCTTCCTTGACACACTTTC	46:G>C	46	46	44	4	0	0.04
222	16327107	TGCAGTACCGCCGCTGCTGGGTGTTTCTGTTTCTCCCTCTCTTTCTTACAGCTCTCTCTTTCTCACTGT	36:C>T	36	40	45	7	0	0.29
223	16327111	TGCAGAAAGGATCGAATGAAGAAGATGGAAGCTCGAGATTGAAATCAAACAGAAAACTAGACTTTGTGT	27:G>A	27	51	35	8	0	2.98
224	16327120	TGCAGAACTGACAAATTCATGTGATTCACTGTTGTTTCTGTTTTACACCTTTGGTTTATGAATTATAAT	18:A>T	18	35	49	10	0	2.33
225	16327126	TGCAGAAGATGGGACCATTCCTGCAACCTTCCAGGTCAGTTTAGTATAATGCACCTTGTTACAGATCGG	52:A>T	52	44	46	4	0	0.04
226	16327130	TGCAGAATCAATTTCCTGTCCATGTTCAACCTCAGTATGGATATTTTGCATGATTTTCCTAGTCTTACA	30:C>T	30	46	41	7	0	0.29
227	16327134	TGCAGAATTGTTCGACAGGTTTTCAATTCCCTTACCAACCCGATGAAACTATACAGGTGGGAACCAAAC	40:C>G	40	41	46	5	0	0.29
228	16327143	TGCAGACTCCTTCCTCTCCAATCGCTAAAATTATGCAAAAACTCAACTCGACCTCCTTGTCCACCTCTT	22:C>G	22	32	46	2	12	2.51
229	16327146	TGCAGAGGTTTTGGTGGTATCGGAGGAATTCTTCGTTACCAGCTTGACATAAGATCATTTGATGAACTA	20:C>T	20	40	37	4	11	0.12
230	16327152	TGCAGATATTGTGGGCTAGAAATAAAATGTGAAGAAAAAGGGAAAGTGTAACCACAATTTTGTGAGGGA	47:G>A	47	50	37	5	0	1.94
231	16327153	TGCAGATATTTAGAGAATGCAGCAGTGCTCAAAATATTTTTACGCATATTTTTCATAGTTTTTACAGAT	21:G>A	21	36	52	4	0	2.91
232	16327159	TGCAGATGGGACGGCGACGAGGGGGTTCGTGAAATGCTTTTGAGCGAGTAAAAATCCGAGTGCAGAGCT	54:T>C	54	36	49	7	0	1.98
233	16327166	TGCAGCAAAAATCCGGATGGCAGGGTTGATGGCCTTTGCAGCCACTGCAATTCCTGATATCAAATCACC	24:G>A	24	45	46	3	0	0.01
234	16327182	TGCAGCACTTGCCTGGCTGCCTTTGCTTGGTTCTCAACAACGGGATTGGTTTCAAGCAGACGCCTGGCA	38:A>G	38	43	42	7	0	0.01
235	16327190	TGCAGCATATTCTAGCAATGGAGATGTTGTTCATTGTTGACATAATGGCAGTTTCAACCAAAGAACTAC	65:C>T	65	42	49	3	0	0.54
236	16327193	TGCAGCATTTTTGGAAGAAAGATTGTTCGAACATCCTTATCTTGTGGACTTATTTCCTGATGCTTTTGT	31:C>T	31	48	39	5	0	0.93
237	16327195	TGCAGCCATTCCATTGGCTTCGCAACTTCTTCTTCTTCTTATTATTATCATTCGAAAACATGGTTTCAG	37:C>A	37	46	44	2	0	0.04
238	16327198	TGCAGCCCTAATACTGAAAAAGCATCGAATTAGCAATGGCATTGGGAAAGTAATATATTTCATTTACAG	10:A>C	10	44	45	5	0	0.01
239	16327204	TGCAGCCTTACTTACAGTTGCTAGCTTTTCACTGACCCTTGATGGAGGAACTGGGTGGATCTGTTCCAC	31:C>A	31	46	42	6	0	0.19
240	16327224	TGCAGGATGAGAAGAAGATGATGAAGACGAAGATGAACAAGAAATGTACATTGTCACAGAAGCAATCTA	65:T>C	65	40	43	9	0	0.11
241	16327228	TGCAGGGAAGGCTCTCCTTACTGCATATGGCACAAGCATCATTTATTCCAAGTTGAAGATATGGAGGCG	37:A>G	37	47	36	9	0	1.46
242	16327256	TGCAGTATCACTCTCTTCTCTATTCAATAGCTGTGTCCCATTCTCTTCTCTGGAGATTCGTCCACTTCT	34:G>A	34	41	46	7	0	0.29
243	16327258	TGCAGTCAGCCGCGTTCTCGATATGCACCCCAAACTCCTGACCTCGAATCCGGACTATGATATTTACCC	27:C>T	27	42	41	9	0	0.01
244	16327270	TGCAGTGAAATTGGTGATGGACATGATAATCAAATAATTGAACTTATTACTTGCGTAGTAGTTTTACAG	21:C>A	21	47	43	2	0	0.18
245	16327274	TGCAGTGCCCATTTGAATCTGAATTGTACCGACCAACTATGCCATTTGCATCCAACTTTTTTCCACAAA	8:C>T	8	45	39	8	0	0.43
246	16327281	TGCAGTTGGGATTGGTGCTTCCTCACATCACACTAGTTGCCATTCGTATAACCAACCATGCATAATTGT	45:G>A	45	45	44	5	0	0.01
247	16327304	TGCAGAAAATCATCAGTTCACAGTCACTATATGTCCACCAAAAATAAATCAGGAATCTTACAGATCGGA	13:C>G	13	39	48	7	0	0.93
248	16327311	TGCAGAACCCAAAAACTTTTCAGGCATTTCATCAACCACCTTACAGATCGGAAGAGCGGTTCAGCAGGA	26:T>C	26	45	39	8	0	0.43
249	16327339	TGCAGCCACCACTGAAAGATTACAGATCGGAAGAGCGGTTCAGCAGGAATGCCGAGACCGATCTCGTAT	17:G>A	17	49	39	5	1	1.14
250	16327349	TGCAGGAAGTTGGATATCCTTCTAAATTGATGCTCGGACAAAACTTACAGATCGGAAGAGCGGTTCAGC	18:C>T	18	43	45	6	0	0.05
251	16327354	TGCAGGGAAAATGCATGATAATTTGAGTTACAGATCGGAAGAGCGGTTCAGCAGGAATGCCGAGACCGA	13:C>T	13	37	45	10	0	0.78
252	16327356	TGCAGGTTCTGTTGTAGTATATGGTGATCGATCTTCTCTGTTATTATTTTAGCTTTTACAGATCGGAAG	16:G>A	16	38	49	7	0	1.39
253	16327370	TGCAGTGGCCCATGCAATCACATATCTATCAATATTACAGATCGGAAGAGCGGTTCAGCAGGAATGCCG	6:G>A	6	43	39	10	0	0.20
254	16327429	TGCAGCAACAATAAACACTCAACATACATAAACTAACTAAAAAAATCCCAATCCCAAACAAAATTTGAA	47:C>A	47	48	39	5	0	0.93
255	16327438	TGCAGCCCCACTGTCCTTAGTCTCGGTTCGTTTACGAGTTGAGGCCCCGGAAACTCTCTTCTGGCTTTT	50:A>C	50	44	42	5	3	0.05
256	16327450	TGCAGGCGAATCCAATGAAGTTAGTTTCAAGGATAAAGAAGATACAGGATGATATATCAACATTGAAAG	28:A>T	28	48	36	8	0	1.71
257	16327460	TGCAGTCACAACCTTACTGAAGAGGAAGATGAAGAGCTGATGGACCTAAGGTTTCACGTAAGACATTGG	65:T>C	65	50	37	5	0	1.94
258	16327484	TGCAGAAGTTAGCGGTGTTCAAATTCCAGAGGACTTACAGATCGGAAGAGCGGTTCAGCAGGAATGCCG	27:A>G	27	45	39	8	0	0.43
259	16327490	TGCAGACGGGTGGTTGTGAATGTGGTGGCCATGATTACAGATCGGAAGAGCGGTTCAGCAGGAATGCCG	33:A>G	33	46	42	6	0	0.18
260	16327494	TGCAGAGTTGCCAAAGTCGAATGGTTTTCTTATCATCGAAGCCAATGGTGGGTTACAGATCGGAAGAGC	12:A>G	12	43	46	3	0	0.10
261	16327505	TGCAGCTTATGTACTTTACTTGAATGAAAGGCAATGAAGTTACAGATCGGAAGAGCGGTTCAGCAGGAA	10:G>A	10	45	38	11	0	0.59
262	16327506	TGCAGCTTTCGGTCATATATCAATAGTTTATGTCTACATATTAGGCCATGTTTTACAGATCGGAAGAGC	47:A>C	47	47	41	4	0	0.41
263	16327507	TGCAGGAAAAGACGCAGGTGAGATGCTGGATTTACAGATCGGAAGAGCGGTTCAGCAGGAATGCCGAGA	20:A>G	20	46	37	9	0	0.98
264	16327508	TGCAGGACTCGCAATAAAAACCTTACAGATCGGAAGAGCGGTTCAGCAGGAATGCCGAGACCGATCTCG	10:G>A	10	41	41	10	0	0.00
265	16327509	TGCAGGAGGTAAAGCGTGAAATGTTATTGGCGTTAGTGAAACTTTCAGTTTCTTTACAGATCGGAAGAG	15:G>A	15	42	45	7	0	0.10
266	16327519	TGCAGTATAATACATTTACTATCTTCACACAATTCCATTTACAGATCGGAAGAGCGGTTCAGCAGGAAT	22:C>T	22	49	38	7	0	1.39
267	16327546	TGCAGAAAAGTACATTGCTGAAAATGGGACTGAAGGCCTCCAAAACATCATCAACAGGGTATGTGCACT	62:G>A	62	35	48	11	0	2.04
268	16327549	TGCAGAACTCCAGCTGGTTTAGTTGCTTCCAACTTATTTCTCTGGCAAACCTCACATTCCTGCACATAT	43:G>A	43	41	36	4	13	0.32
269	16327552	TGCAGAGCATTGGTGAGTTCCATTATCACACATCACCAAATAGTTGTCCAACCATGATTCTTACAGATC	37:A>G	37	33	49	12	0	3.12
270	16327554	TGCAGAGTCTAGAATCAAACCTAAATAAGATAAGTGGGAGAGAGACCCAAAAAAAAAAAAAAAGAAAAA	60:A>G	60	32	46	2	14	2.51
271	16327559	TGCAGATTTCATTATGAGCTTGTATCATTTGTTCATGACCTCATGCCAATATATTTGCATCATTTTCTT	42:A>G	42	38	46	8	0	0.76
272	16327561	TGCAGCATTTTATGTTTTTTGTCTTGCAATGGAGTTCTTTTTTATGAGATTTGGTGCTTTTGCTTCCCG	36:C>T	36	38	50	6	0	1.64
273	16327568	TGCAGCTGACACTGGGACCTGCGCACTTTCAATATATCTGGCAAAGAACGAAAGTTTGACTTGTACCCA	61:T>G	61	35	49	8	0	2.33
274	16327572	TGCAGGAGTTAGAATACCCCAAAGTCAGTTAGACATGCTGTATAATATGCATGAACTGCTATCCTTTCT	58:C>G	58	42	48	2	0	0.40
275	16327574	TGCAGTAAATTCATAGTACATGATTTGTCTCCTATGGTACTTGTTTCCTATGAAAACACAAATTACAGA	26:G>A	26	46	41	5	0	0.29
276	16327577	TGCAGTCGCAACAACCTATAAGACATGAAATTCCATGTCAATACCAAATTGGGAACAGAGAAGGGATGC	50:G>T	50	49	39	6	0	1.14
277	16327589	TGCAGACCATTTCCGTTTTTCCACTTTACAGATCGGAAGAGCGGTTCAGCAGGAATGCCGAGACCGATC	10:T>C	10	45	38	11	0	0.59
278	16327591	TGCAGAGATAAAGTATTTGCTGATCTAACTTCCTTTTTTGCAGAGAATTACAGATCGGAAGAGCGGTTC	28:C>T	28	43	41	10	0	0.05
279	16327596	TGCAGATTAGGCGCTTGTATTTGTGTGTAAGCTGGTATCAAGTGCTATTACAGATCGGAAGAGCGGTTC	26:G>C	26	36	51	7	0	2.59
280	16327599	TGCAGCACAATAGCAACAACAGTATTTGAAAATCCATTCATTCAGTTACAGATCGGAAGAGCGGTTCAG	24:T>A	24	44	46	4	0	0.04
281	16327604	TGCAGCTGGGAGGGAAGACATAAATTCAGTCATGAAAGCCACATCGCTTACAGATCGGAAGAGCGGTTC	10:A>G	10	41	44	7	0	0.11
282	16327609	TGCAGGACTTTGACCACTTGCTCTATACCAAAATCTCGAATTATTACAGATCGGAAGAGCGGTTCAGCA	37:G>A	37	47	38	7	0	0.95
283	16327611	TGCAGGAGTCTTGCTGCTTTTCATTCTACTGATGCACAGCCAATTTCCAAGCGACTTTACAGATCGGAA	33:G>C	33	47	42	5	0	0.28
284	16327615	TGCAGGTCCGATAAAGTTCTCAATACATACACAAGCTAAACCAAACCATGTTACAGATCGGAAGAGCGG	15:G>C	15	31	48	13	0	3.66
285	16327616	TGCAGTAAAGGAATGAGAATAGTTCTCAATGGAAATTTTGTTGAAACCTAAAAGACCTTACAGATCGGA	39:G>A	39	45	41	8	0	0.19
286	16327619	TGCAGTGTTGGTAATGTTGTATTTTGATTGTCTTACAGATCGGAAGAGCGGTTCAGCAGGAATGCCGAG	22:T>A	22	45	42	5	0	0.10
287	16327620	TGCAGTTAGTTCAACAACCGCAAAGCTTACAAATCCATCTCGCTCTCATTATACTCTTACAGATCGGAA	35:C>A	35	44	46	4	0	0.04
288	16327641	TGCAGAATCGGTTAGTTTTCTTCATTGGGAGTTCGTAAAATGGCAGAATTTTGCACCAATTGTTATTTA	65:T>C	65	42	45	5	0	0.10
289	16327643	TGCAGGAGCTGGGGTCGGATCGGGATCGGATTCAGGGGCGGGCGATGGAGCTCCGGTTTGATTACAGAT	20:C>T	20	35	48	11	0	2.04
290	16327649	TGCAGTGGCGGCGGGCTGAGCAGAAGCGACGATGAGACGCTGAGCTCCGAGCTTGAGGGAGATTACAGA	14:G>C	14	49	42	3	0	0.54
291	16327656	TGCAGTTTGATAAATGTATAAGTGAAATGAGGAAGATGAATGAGCAAAGGAGAGCACAACAATCGAAGT	51:G>A	51	47	43	2	0	0.18
292	16327659	TGCAGAAATTAGCTACCAATTTTCTCAGTGTTATTTTACAGATCGGAAGAGCGGTTCAGCAGGAATGCC	25:C>G	25	47	38	7	0	0.95
293	16327666	TGCAGCACACCGGCTAGAACTCATGAGCCAATAACAAGTAAAACACCAACTAAATTACAGATCGGAAGA	28:C>A	28	34	47	11	0	2.09
294	16327671	TGCAGCTCTCGTCTTCTCATGTAATTTATCTTTTCATCCAATGCGTGGTTACAGATCGGAAGAGCGGTT	29:C>T	29	36	54	4	0	3.60
295	16327683	TGCAGTGGGCAATGTGGCATCAATTTTACAGATCGGAAGAGCGGTTCAGCAGGAATGCCGAGACCGATC	6:G>T	6	36	45	11	0	1.00
296	16327685	TGCAGTTACTAGGAAGGAGAATTAGAGAAATGAGGGCCTTTTTTTTACAGATCGGAAGAGCGGTTCAGC	38:T>C	38	42	45	5	0	0.10
297	16327693	TGCAGTGTGATCCAGAGGAAGAAGATGCATGTGACTCAGGTTGCAATGGAGGTCTAATGAACAGTGCAT	49:A>C	49	41	42	9	0	0.01
298	16327694	TGCAGACAAAGTCGCCAACTATAATGCTGGTTGAGAGAGAAACACATCCCAGTTGAGGCAAATGTCTTA	68:A>G	68	46	40	6	0	0.42
299	16327702	TGCAGTGGTCTTGTGCCTGCTTTGGCCGGTGTAAGTCACGTTGCGATTCAGTTTCCAACATATGAAAAA	41:T>C	41	38	51	3	0	1.90
300	16327705	TGCAGAATTACTATGGAAACTGAAACAAACATGCAAATTACGTTACAGATCGGAAGAGCGGTTCAGCAG	32:G>A	32	47	40	7	0	0.56
301	16327706	TGCAGAGAGATATTTCTGTGTTCTAATGCTGTGGAATGAACTTACAGATCGGAAGAGCGGTTCAGCAGG	36:T>C	36	42	43	9	0	0.01
302	16327708	TGCAGCACAGTGTGGATATAGTGAGCAAATACTGCAAACTCAAATAACTTGTTTACAGATCGGAAGAGC	14:G>T	14	44	45	5	0	0.01
303	16327733	TGCAGGAAACATGCATGGTACAGCATATTTCCATGACCATCTAGAGACTTTGCAATGAATTTTTACAGA	52:C>A	52	40	50	4	0	1.11
304	16327735	TGCAGGTGGTCTCGCAACGCGTAGTTGTGAAACCATGCTAGTATTTGACTCCAAGCCTACATTACAGAT	23:G>C	23	47	40	7	0	0.56
305	16327739	TGCAGAAATCCATGGACTAGAGAATAGAATTCATGATAAAGTACTTTACAGATCGGAAGAGCGGTTCAG	43:C>A	43	47	39	6	0	0.74
306	16327745	TGCAGGGATGGACTACTTTCAGAACTGCAACTGTTGGTGAGTAGTTTACAGATCGGAAGAGCGGTTCAG	44:T>G	44	38	46	10	0	0.76
307	16327747	TGCAGTCACGACAATTGCTCTATACCAGATGTTTACAGATCGGAAGAGCGGTTCAGCAGGAATGCCGAG	8:C>A	8	41	37	14	0	0.21
308	16327757	TGCAGAAGTTCCTAAAAACTAAAGAGGACCATAACATTACAGATCGGAAGAGCGGTTCAGCAGGAATGC	28:C>T	28	51	34	7	0	3.40
309	16327770	TGCAGTAATGATTTTCCCAGTCACATTATCTTTCGTCGTCGAATTGGGGCTAAACCTCCAATCTCTTAC	34:G>A	34	37	51	4	0	2.23
310	16327774	TGCAGAGAAAAATCAAACTACAACATCAGTGGACTACAAAACCTTACAGATCGGAAGAGCGGTTCAGCA	39:A>C	39	45	40	7	0	0.29
311	16327775	TGCAGAGAAGCGCCACAGCCACTTGGCTAAGGGGGTTTTGTTATGAATCTTTACAGATCGGAAGAGCGG	31:G>A	31	45	43	6	0	0.05
312	16327777	TGCAGCATGAATTGTGTTGTTCACTTCGATTTTACTTTATTACAGATCGGAAGAGCGGTTCAGCAGGAA	26:C>T	26	35	48	2	7	2.04
313	16327779	TGCAGGAATAACTAGGTGGCTGGTGATCTTGAGTTCTGCATATGTTATTACAGATCGGAAGAGCGGTTC	39:A>T	39	42	49	3	0	0.54
314	16327783	TGCAGTACGCTTTAGGTAGAAGCTAGGAAAAACTAATTACAGATCGGAAGAGCGGTTCAGCAGGAATGC	28:A>T	28	47	40	5	0	0.56
315	16327784	TGCAGCAAATTGCACACAATCGAACTCAGCACTGAAGCCCGAAGGAATTGAAAATCAGGAAATTACAGA	21:G>A	21	46	40	8	0	0.42
316	16327793	TGCAGATGGGGGAGAGTGGAAATGATTTAGTGTTTTTCTCACAACAAAAGATTTACAGATCGGAAGAGC	6:T>A	6	43	45	6	0	0.05
317	16327800	TGCAGCAGCCGCAAGGTTCTCTTACAGATCGGAAGAGCGGTTCAGCAGGAATGCCGAGACCGATCTCGT	18:C>A	18	43	45	6	0	0.05
318	16327801	TGCAGCTTGAAGAGCTGAAGATGAAAATATCATGACATGAAAAGTTCACACAGTTTTACAGATCGGAAG	19:G>A	19	45	43	6	0	0.05
319	16327803	TGCAGTAAAATCTCCGTGTTCAGTTCTTTTACAGATCGGAAGAGCGGTTCAGCAGGAATGCCGAGACCG	15:G>A	15	48	36	10	0	1.71
320	16327810	TGCAGCCAATGCTTTGATCCGTCCACGTGTACATTACAGATCGGAAGAGCGGTTCAGCAGGAATGCCGA	19:C>A	19	36	46	10	0	1.22
321	16327812	TGCAGTTTCATCAAATAGTCCTACCCAGCAGCAAATTACAGATCGGAAGAGCGGTTCAGCAGGAATGCC	17:G>A	17	48	38	6	0	1.16
322	16327815	TGCAGCCCCATCATTATCACTACTACAAATTCAACAACAAGGGTTTTTGTTTACAGATCGGAAGAGCGG	42:G>T	42	45	39	8	0	0.43
323	16327816	TGCAGCGACAAACATCCAATACTGTGAAGAACATTTACAAAGACAAACAAATTACAGATCGGAAGAGCG	28:G>A	28	40	45	9	0	0.29
324	16327830	TGCAGAGTCATGTTCATGCTTCTCAGACTGGTTACTTTACAGATCGGAAGAGCGGTTCAGCAGGAATGC	33:A>G	33	46	38	8	0	0.76
325	16327183a	TGCAGCATAATAGTCAAGAACGTCAGGAATTTGATTGACATTCACAGAGAGGTTCTATTTCACTGTAAG	7:T>G	7	46	41	5	2	0.29
326	16327425a	TGCAGATGAGATGTTCCACATATCTTGAGCACCAGATATTTGTTCCCAAGAAATCCTGCTAGTACTTAA	68:C>A	68	42	51	1	0	0.87
327	16327432a	TGCAGCACAGGGGTAAGACGCCTTTATGGTTTTTTTTTTTCCTCTGAAATGTTTTGTTTGTTGTAGAGA	19:G>A	19	44	47	2	1	0.10
328	16327553a	TGCAGAGTCTAGAATCAAACCTAAATAAGATAAGTGGGAGAGAGACCAAAAAAAAAAAAAAGAAAAAAG	62:A>G	62	41	36	2	15	0.32
329	16327183b	TGCAGCATAATAGTCAAGAACGTCAGGAATTTGATTGACATTCACAGAGAGGTTCTATTTCACTGTAAG	17:G>T	17	48	40	6	0	0.73
330	16327553b	TGCAGAGTCTAGAATCAAACCTAAATAAGATAAGTGGGAGAGAGACCAAAAAAAAAAAAAAGAAAAAAG	47:A>C	47	41	46	2	5	0.29

## Sheet: in silico DArT markers (IS)
No.	in silico DArT	Sequence	RIL number representing			Chi square value
			presence of restriction fragment	absence of restriction fragment	no data
1	IS_16325034	TGCAGAAAATTTATAGTGGGACTGGAGTCCCAGCCTTTACCAAAGAGGACCTTTTCCTATTTTTCTGGA	49	35	8	2.33
2	IS_16325035	TGCAGAAACAATTCTGGCCTGAGGCAGCAAAGCAAACAACTAAAAATAATAATAATAAAATTACAGATC	39	47	6	0.74
3	IS_16325036	TGCAGAAACATTCAATACCTTTCCAAATATATTATCTAATTACAGAGAGACAAAAAAAGGGTTTACAGA	49	36	7	1.99
4	IS_16325038	TGCAGAAACTTGCAAGTTTATTCACATCCCTAAAAGAAGGAACAAATGCAACAAAAGTCAGACAAACCT	41	44	7	0.11
5	IS_16325040	TGCAGAAATAGAGAGATAAAACGTATAAAGGGGAGAGTTCGAGCTGGTAATAGCTTTGCTTTCATTTGT	38	46	8	0.76
6	IS_16325043	TGCAGAACTTGACCTCTATGAGAATGAATGGACGTCTGACTTGACTTTGCAACAGCTGGTACTTTCTTA	47	38	7	0.95
7	IS_16325044	TGCAGAACTTTTAGTGTCGTCTTTGTTCATTTCAACCATAGTAGATTCTGCATTATTCACGTTGGAGGT	47	39	6	0.74
8	IS_16325046	TGCAGAAGGCATAGATTAGACTCAAACTTGGTAACAGATGGAACAACATCACCCAAAGATATATAGCCG	41	46	5	0.29
9	IS_16325048	TGCAGAATAGTTTTTCCTTTACGCACTCATCCTCTTACTATTTATACAACATCCAGTAACTAACTTGGT	43	45	4	0.05
10	IS_16325054	TGCAGAATTGGGATTGGTGATGCTGATGCTGTTGACAATGAAATGATAATGGACGAAGAGTTGTCGATT	49	35	8	2.33
11	IS_16325061	TGCAGACCATCAAAACTGAAGTCCAAATAGAGACTTGAAACCCTCTATTGTTTCTGCTCCCCACAGTCC	40	47	5	0.56
12	IS_16325062	TGCAGACCCATTTCCAAACAGAACACGTGGTGTCGTTTCTGATGGACCTCAATGATTCTTTTTCATAAA	48	34	10	2.39
13	IS_16325071	TGCAGAGAAACCTTGTTTGTGGGAGGTCTCTTCAAGGAGTTCTCGACATTGCAACTAGCAGCTATTTGA	40	46	6	0.42
14	IS_16325078	TGCAGAGGAATAGTGCTGAAATAAAAAACAATAACAAGAAAATAAAAGATTGTCATATGGGCAAATGGG	35	50	7	2.65
15	IS_16325087	TGCAGAGTATGCTGCCTTGCTACCCTGTCCATTGTATTGGTGCCCTTATTTGTTTATAAAATGGATGGT	39	48	5	0.93
16	IS_16325089	TGCAGAGTGATCTTACGAGATGGTGTGTGATTGTTTTTGTACTTCCTTGTTTACGGATCGTTATTGTTT	41	41	10	0.00
17	IS_16325090	TGCAGAGTGCAGACCACGAGAGACGCCGGCGAAGGGAAGTGTGAGGAAGGGTGGGGGATTTAGGGTTAG	47	38	7	0.95
18	IS_16325092	TGCAGAGTTTCACTTGTCCATTGTTTCTAAAGTTAGACCTCTATGCTATATCTATATGCAGGTCAATTA	48	39	5	0.93
19	IS_16325094	TGCAGATAATGCACCAATTTGGAGACATGTGAGAATTTGTTTATCTTCTTTGTAGAACATCCTTTATGT	44	43	5	0.01
20	IS_16325099	TGCAGATCAAGTAAGCCTTCTATGAAATCCATTGAGATATCTGACCAGATCGCATTTGGAATCCCAAAA	40	44	8	0.19
21	IS_16325104	TGCAGATGAAAGTCGTCACAACCAATTTGATGGATTATCAAAAAGAGGACAACAATGCTTGTGAGTACT	47	38	7	0.95
22	IS_16325105	TGCAGATGCATTCATTAGAAATTCTAAGCAATTTGTAACTTATGAATTGATAATTTCTGTATTGCAGAT	43	42	7	0.01
23	IS_16325112	TGCAGATTCTCATATATGGTATTTTATTAGATGGACTATGTAAGAATGGTTGTTTATTTGAAGGGATGA	49	39	4	1.64
24	IS_16325125	TGCAGCAATTTTTCGGAAAAGTGCCTGTGGAAGTAATATAGTTCACCAGTTACAATGACACAAAAATAG	41	45	6	0.19
25	IS_16325129	TGCAGCAGCTATGTGAAGGCAAAACCATTTTCTGTAGTTCATTTTGAATGTAGCATAGGGAAAGCTGAA	42	43	7	0.01
26	IS_16325131	TGCAGCAGGTCCTAAGTTGGGGAAAAAAACCATACAAGATGCTAGTTATAGGTAAGTTTTATATTTTAG	38	46	8	0.76
27	IS_16325137	TGCAGCCAATGACCCCAGAAGGGATTCCAAGAGATAATAGAATATGACTTATACTTATACTCAACAAAT	37	48	7	1.42
28	IS_16325145	TGCAGCGAGCATAAAAAAAGTAAATCATAGCTATGCTGAGGTGGCAAGGATCTTGAAGATGGATGGAGC	40	45	7	0.29
29	IS_16325149	TGCAGCGGTGGCCATCGATCGGAAGCCGATGGTTTCCAGGTGAAGTTGGAAAATTCTATGATTGAAGAA	44	42	6	0.05
30	IS_16325164	TGCAGCTGCAATGATGTCTGCAATATACGAGGAAAACAAGGACGAAGATGGTTTCCTTTATATGACCTA	47	36	9	1.46
31	IS_16325165	TGCAGCTGCTTCTGCTGTTGCCATCAGGTTTCTAAGTTTTCTCATAACAGTTTTTCGGGCATCCTCCAT	49	34	9	2.71
32	IS_16325169	TGCAGCTTATCAGCATTCCTTGTTCTTTATAATTAGCTTTATTCATTTACTCAACATTTTCAAATTTGT	43	42	7	0.01
33	IS_16325171	TGCAGCTTCTCTAGTGATTGAAACAAAACTCTCAATAATAATGTCATGACAATATTATATCATTATAGA	37	50	5	1.94
34	IS_16325174	TGCAGCTTTTAGTTGTATCAACAACCTTTGATTCAACTCACTCACTTATATATCCAACCATATCAATGT	35	49	8	2.33
35	IS_16325182	TGCAGGAATGTTACATGGAAAGTCCTTGTAGTTTCATGTTTTAGCTTCAAGCTGCACAGAATGTGGCAT	42	43	7	0.01
36	IS_16325188	TGCAGGATAGGAAGTATGCCCACTTTAGTGGTTCGATTCTTACATTACACGTCTCAATGCTTGACTCAA	42	43	7	0.01
37	IS_16325193	TGCAGGATTTCCCTTGAACGCTGAGTCAGTGAATGCATCCACCTATTTGGTTTGGATTCATTTACAAAA	50	37	5	1.94
38	IS_16325194	TGCAGGCACCCCTAATGACAAAGAATTAGGCAGATGATATGTTATTATATGTTTCTTTTTCCACCATTT	48	37	7	1.42
39	IS_16325200	TGCAGGCTGGAGTAGTATTCTTCCTTCAACCTGTTATTCTTTCACCATGCATTTACACCTGCGCTGATG	43	43	6	0.00
40	IS_16325201	TGCAGGCTTGACCAACTTCTAACCGCACATCTAGAAAATCAAATAAAATCTAAAACCCTAAATATTAGA	37	48	7	1.42
41	IS_16325203	TGCAGGGATATATGCGCAACCATGTCAACTCCCACCCTCATTTCACAGACTGGACATACCTGCAATTCA	39	46	7	0.58
42	IS_16325205	TGCAGGGTGCCACGATTGTTAGGATCCATGTTTCTAAGAAGTTTCGAAGCTTTGCCAAGGTAAATCGAC	52	35	5	3.32
43	IS_16325209	TGCAGGTAGATCATTAGTGCATCAAATCCATATCATTGATGAGCTCCAACTGCAATACTTAGCACCGGA	31	46	15	2.92
44	IS_16325212	TGCAGGTAGTCATATTTCTCTTTTTCTACTCTCCACCTTTTTTTTTTCCTGGAATTAGGAGATCACTAC	42	44	6	0.05
45	IS_16325215	TGCAGGTCAAAAAAGAAGAGAAAGAGACGGCTGACAGCCTAGGGCAAGGACAAGGAGAAGGAGAAAACG	52	34	6	3.77
46	IS_16325225	TGCAGGTGTTTTCAGAGAACTAATTTGTTAGGATACTAACAATAATTTAGACCGAAAGGACTGTATAAA	47	37	8	1.19
47	IS_16325228	TGCAGGTTGGAAACGAAGGCTATGCAGGATACGAAACTTGAAAAGGCAAATGGAATAAACATATGAATC	51	36	5	2.59
48	IS_16325233	TGCAGTAAACTTGCAAAATTACATCGACGTACTCCTGGGGTCTTAGGACCTGGTATCTATATGAATGAG	46	41	5	0.29
49	IS_16325237	TGCAGTAATATACTCACTGCAAGAGCATATGGGCCCACATGAGATGTCAGATTCTGTTTGAGGGGTCCA	39	46	7	0.58
50	IS_16325244	TGCAGTAGTCAATCCTCTCGTCGTCTGACACTTCAAGAAAACTTTTCAGATCAGCTAAATTGTTCATAA	39	46	7	0.58
51	IS_16325245	TGCAGTATAGTTTACTAAGTAATATTAGAGAAAATGCCTTTATAGTAAGTGATTAGATATGTAGAAAAG	50	38	4	1.64
52	IS_16325256	TGCAGTCTGAGGACTCTTGATCTAAGTGGAAACAACATCCAAGGGCGGGTACCAAAGTCTTTATCAAAT	39	45	8	0.43
53	IS_16325257	TGCAGTCTTTGTGTAACTGTGTTTATGGATAGAGTCAAACCCATGGCAGCAAGGAACAGATAATCCCAT	41	42	9	0.01
54	IS_16325259	TGCAGTGAAGAAAAAGATATGAAGTCTCAGAAATTGAAATTTACTTATATTGTTTTATGTTCAAGACTG	47	37	8	1.19
55	IS_16325262	TGCAGTGAGATCTTACCACAGATTGCATTACTATACATTAGAAAGTATAATGTCACTACAGGCAGCAGA	44	41	7	0.11
56	IS_16325268	TGCAGTGGTGATCAAAGCGATCGACACATTTATCACAAACCCTACAGTGCTTGCTGTACTTGAAAACCT	42	42	8	0.00
57	IS_16325273	TGCAGTTACGGAAGTGGTTAGATTTTGGGCCAGACAGCCATTATACATATGGTAATGGGCCAAGAAGCC	41	45	6	0.19
58	IS_16325274	TGCAGTTAGAAAGACGAGAAAACTTCAACAAAAACAAAAAAGAAAAAAACACCGAGAGAGTTTGTATAC	48	37	7	1.42
59	IS_16325275	TGCAGTTAGTAGCATTTGAATGCCACCTTGTCCTCTAAATGGATCCATTTTTTTCTATCTATAATGAGT	51	37	4	2.23
60	IS_16325281	TGCAGTTCGCTTCGCACTTCGCATTCCTTCGTCTTCGGCGCCAGTCCTTCGTTTTCGTTTTCGTCTTCG	41	46	5	0.29
61	IS_16325290	TGCAGTTGTAAGACCCACTTTACATTTGAGAATAATAGGCATAATGGTGGTTTTGCTTTTGAGAATTTT	36	51	5	2.59
62	IS_16325295	TGCAGTTTGTATTGATACTGATCGTTTTTTTTTCTTTGAATGTGTTTCTTGGTGAGAAGCTTGCAGAAA	37	51	4	2.23
63	IS_16325298	TGCAGTTTTATTTTTTCTTTTTCTCTTGCAATTTTTCTACTTTTATATAAACACTGTTGCAAAGCCTTT	38	47	7	0.95
64	IS_16325300	TGCAGTTTTGAAAATTCCTGTTATCAACTGCTTATGCTCTTTTGGTCCTTCCACTATGTTCTTTGCTTC	45	38	9	0.59
65	IS_16325301	TGCAGTTTTTGACCGATGGAAGAGACGACTCTTCCAATTCAGAATTTTGACCATGTTTGCCCCTCACAG	38	49	5	1.39
66	IS_16325306	TGCAGAAAGTCTCAGTTCAGCTATATTTACAGATCGGAAGAGCGGTTCAGCAGGAATGCCGAGACCGAT	46	40	6	0.42
67	IS_16325311	TGCAGAAGCAAAACCAACTATGTATTTTGATATTACAGATCGGAAGAGCGGTTCAGCAGGAATGCCGAG	47	39	6	0.74
68	IS_16325313	TGCAGAAGGAATGGAAAAAACATGACACTCTTTACAGATCGGAAGAGCGGTTCAGCAGGAATGCCGAGA	47	38	7	0.95
69	IS_16325323	TGCAGAGAAGAATAATATTAGGAACAAAACTAATATCCTATCTTTTTCAACATTTACAGATCGGAAGAG	37	47	8	1.19
70	IS_16325327	TGCAGAGCTTTTTGCAACAGTTTATCCATAGTAGAAAAGACAGGCAAGTGCTTACAGATCGGAAGAGCG	45	43	4	0.05
71	IS_16325339	TGCAGATTTCGAGTAGGACATTTTTCTATTTTCCTTGTGTCCATTTACAGATCGGAAGAGCGGTTCAGC	48	38	6	1.16
72	IS_16325340	TGCAGATTTCTAAAGCCTAAGCCCCCATTCTTCAAAGATTTCTGAACCCTCGCCGTTACAGATCGGAAG	45	43	4	0.05
73	IS_16325348	TGCAGCAATTTGGCAAAATATTAGCTCTGATTCTCAGCAAAAAAAAAAAAACTTACAGATCGGAAGAGC	35	50	7	2.65
74	IS_16325356	TGCAGCATTTCAAAAGCTTTAGATCATTGGGAGTGGGAATTACAGATCGGAAGAGCGGTTCAGCAGGAA	48	42	2	0.04
75	IS_16325359	TGCAGCCACTACAGTAACCACCACCAACCCAACTTCCCCTTTTTTTTCTTTTTTACTTACAGATCGGAA	39	47	6	0.74
76	IS_16325368	TGCAGCTTTGTTCTCCAAACCAGGTTTGTAGACCACCTCAAATGAGTATCCCATTACAGATCGGAAGAG	44	41	7	0.11
77	IS_16325393	TGCAGTAGATTTATCATCTTCACGCTTTACAGATCGGAAGAGCGGTTCAGCAGGAATGCCGAGACCGAT	50	34	8	3.05
78	IS_16325402	TGCAGTGTTAGGATACTAGCAATAATTTAGACTGAAAGGACTGTATAAATGGCTTACAGATCGGAAGAG	34	47	11	2.09
79	IS_16325406	TGCAGCAAAAATCATCACAAAAAAACACATAAACATACAAACAAACAGGTAGATACAAAACAATCCACC	48	39	5	0.93
80	IS_16325410	TGCAGAAACAATTCTGGCCTGAGGCAGCAAAGCAAACAACTAAAAATAATAATAATAAAATTTACAGAT	42	48	2	0.40
81	IS_16325411	TGCAGAACATGAGACGAGTCAGAAAGAATTGGGTGAAACTAAAATTGAAAATCACATAACACTAAATCT	47	36	9	1.46
82	IS_16325417	TGCAGACAACCAGACGATGAAAAGCTAACTATTATAATTCCTACTTCCAAATGCGAAAATTGCTGACTA	40	46	6	0.42
83	IS_16325423	TGCAGAGGCGTCTTCATTCCAGAAGGAGTTCTTCTGGAGTTTAGTTAGTGGGGCGGCAATTTCGCCATA	44	44	4	0.00
84	IS_16325424	TGCAGAGTCCTTTTTTTATTTCATTTATAGGAATGCCTTTAGTCTATTATCTGACACCTCTGTATCTGC	49	36	7	1.99
85	IS_16325430	TGCAGATTACTTCGGGCTGTTTAGTAAGTGATCTTTCAACATGACATTTGATACGAAGGGTAATGTTAG	42	42	8	0.00
86	IS_16325432	TGCAGATTGAGCAGTCCATATGACGCAAAAAAAAAACCCCTTCAAAAATGATCACCAGGAACAAGATGA	35	50	7	2.65
87	IS_16325437	TGCAGCAGGTCCTAAGTTGGGGAAAATAAACCATACAAGATGCTAGTTATAGGTAAGTTTTATATTTTA	48	39	5	0.93
88	IS_16325439	TGCAGCATGTGTAACACATAGTTTTGCTTGAAGTAGAATGAAGGAATGTGCAGATAGTGGCTTGGTTCA	48	37	7	1.42
89	IS_16325440	TGCAGCGAGACGGTAGAAATAGCTGATGGGTCAATTTTCGCCGGAGCCATATTTGACGAATTGGAAACC	37	51	4	2.23
90	IS_16325445	TGCAGGAAGGAAGAAGAGGTCTACGTAAGGGTACTAATACGGGTTTATAGATGGAAGTAATATGGTATT	46	39	7	0.58
91	IS_16325452	TGCAGGTAACTATATAATCCAAAAACCTTTCTTCTATAAATACGTTTACAAACGATACACAATACTTTA	40	49	3	0.91
92	IS_16325458	TGCAGTAAGTACCCACCATTCAGTTAGTGTGGCTTATTTTATATATATATATATCCTGATTTTGTTTAC	50	36	6	2.79
93	IS_16325466	TGCAGTCTGCTAGAGAGTTTTCTTTTTGTTTATTGTATTTATGGTAGTTGAGAGGAACAATAAATTTCC	47	38	7	0.95
94	IS_16325467	TGCAGTCTTGCCGTTATGGTTAGTCGTCACTTAGATACTTTGTTATAAGTTTAGAGCCCTTCATTTTAT	47	41	4	0.41
95	IS_16325469	TGCAGTGGAATCGGATCACTTTCTGGAAATTGTCGATGGACTTGAAGGCTTTTACACATTCTTATGCCC	49	33	10	3.12
96	IS_16325479	TGCAGTTTGCTGGAGTAGCTTGTGCAGATATTGGCAGCAGTAGGTTTGGTATTTGCATTTCATCTAAAT	40	45	7	0.29
97	IS_16325480	TGCAGTTTTTAGTTGTATCAACAACCTTTATTCAACTCACTCACTTATATATCCAATCATATCAATGTT	40	45	7	0.29
98	IS_16325485	TGCAGAGAGAAATAAAGAAGAAAGACAATTACAGATCGGAAGAGCGGTTCAGCAGGAATGCCGAGACCG	39	48	5	0.93
99	IS_16325488	TGCAGATATCTCAATTATTATGCCTACAGTTACAGATCGGAAGAGCGGTTCAGCAGGAATGCCGAGACC	46	44	2	0.04
100	IS_16325490	TGCAGCAGTCAAATACTCAAAACAATACTCAAAACAATACCGCGGCACTGTTCATTTACAGATCGGAAG	44	40	8	0.19
101	IS_16325491	TGCAGCCACTGATCCTTTGGAGAAATTTTTACTTCCAAAAAGATAAGAGATATATTTTACAGATCGGAA	36	49	7	1.99
102	IS_16325492	TGCAGCCAGACTCGTCAATTGCAGCCTCATTAGAAGTTTCTTTTACATTACAGATCGGAAGAGCGGTTC	40	46	6	0.42
103	IS_16325495	TGCAGCGCTTCAATTCTCCTTCCCTTACAGATCGGAAGAGCGGTTCAGCAGGAATGCCGAGACCGATCT	34	50	8	3.05
104	IS_16325500	TGCAGGTACAAATAAGAGTTGATAAGAAGATAGTGGAACTGAAATGAAATGGTTACAGATCGGAAGAGC	40	44	8	0.19
105	IS_16325501	TGCAGGTATTGATTTGAAAGATAATTGAAGAAAATTTATAATTTACAGATCGGAAGAGCGGTTCAGCAG	46	40	6	0.42
106	IS_16325505	TGCAGTACAGGCTTTTTCTATATCCTTACAGATCGGAAGAGCGGTTCAGCAGGAATGCCGAGACCGATC	39	49	4	1.14
107	IS_16325507	TGCAGTTAGCTATCATTCTATCACTAAATACTAAAATTACAGATCGGAAGAGCGGTTCAGCAGGAATGC	44	42	6	0.05
108	IS_16325510	TGCAGTTGTCCATAATTATTTTGGGACACTGGATCTTATTACAGATCGGAAGAGCGGTTCAGCAGGAAT	45	41	6	0.19
109	IS_16325516	TGCAGAAAAAGCCAGAAAAGATCATTATTTTTTGAATAAATATATATTTATTGGAGAAATAAAAAACAA	49	39	4	1.14
110	IS_16325521	TGCAGAAATAGTTCCAAAGTCTAAGAATGCTGTTGAACATGTAGATCAGAGTCCTTCTTTCGTTCTCGG	48	40	4	0.73
111	IS_16325523	TGCAGAACTAAACGCATTTTGGACTTGGAATTTGAAAAATATGTAAATAGTTCGTTTCCAGGTTTACCC	47	40	5	0.56
112	IS_16325525	TGCAGAAGCAGAAGCTGAAGCAGAAGCAGAAGCAGAAGCTGAAGCAGAAGCAGCAGCATTGCTAGATTC	35	48	9	2.04
113	IS_16325526	TGCAGAAGTGTTGGCAACTCCAACTCTGAGTAGGAATATGGATGGCGTGAAGGTATATGAACGTAAAGA	38	43	11	0.31
114	IS_16325530	TGCAGACCATCAAAACTGAAGTCCAAATAGAGACTTGAAACCCTCTAACAGTCCTCAAATCACAGCACA	44	39	9	0.30
115	IS_16325540	TGCAGATATGGTGATCAAGAAAAAAAATTATTCACATGGAGGCTTGCTGCCTGATTGAAATATCAAACT	46	40	6	0.42
116	IS_16325545	TGCAGATTTTGGTAAGCCTTCTATGAAATCCATTGAGATATCTGACCAGATCGCATTTGGAATCCCAAA	38	47	7	0.95
117	IS_16325550	TGCAGCACCAGCACCAGCACCAGCCCTAGCCCCTGAGGTAATTTTATTTCGTGTTTCATGTTTTTCAGA	43	42	7	0.01
118	IS_16325554	TGCAGCCATTTCCATCAGGTATTTGTACCCCTCAAGGCAAAAAAAAAAAGAAAGAAAGAAACATGCACA	46	40	6	0.42
119	IS_16325555	TGCAGCCATTTCCATCAGGTATTTGTACCCCTCAAGGCAAAAAAAAAAGAAAGAAAGAAACATGCACAT	43	44	5	0.01
120	IS_16325560	TGCAGCTCTTCACTTCCATATCAGGGATACCCGGAAGGCTTAGAATAGGTGCCAGAATCTGGACAGAAT	39	45	8	0.43
121	IS_16325566	TGCAGGATAGGAAGTATGCCCACTTTAGTGGTTCTTACATTACACGTCTCAATGCTTGACTCAAGGAGT	43	43	6	0.00
122	IS_16325570	TGCAGGGAACCATGAACTTGATTATGTTCCTGAAATTGTATACTTCCTTTTTTTCTTTTTGTTATTGTT	52	35	5	3.32
123	IS_16325573	TGCAGGGTTTGTGTGTGTGTGTGTGTGTGTTGGGGGAGGGGGGGCATCAAGCAATTCAAAGAAAAAGCA	43	41	8	0.05
124	IS_16325574	TGCAGGTATCGTGGAAGCAGAGCTGGTCGACATCCTGGGGAAGTGGAAGAAAATGACAAAAAATAATCG	38	47	7	0.95
125	IS_16325579	TGCAGTACAGTAGAAGAGGGAAGAAAAGCATGGCACGTGTGAAAGGAGAAAATATGGAAGTTGAAATTA	39	47	6	0.74
126	IS_16325581	TGCAGTAGGGATGCTGTGCGAGGAGACTTCTAATGATCAACTGCGTCTTGCAAAAGGATTATGTGATGA	33	49	10	3.12
127	IS_16325582	TGCAGTATAGAATCTACGTCAAATTCTTATTATCACTGGTGAAATTGATAAGCTTTTGTTATATGAAAT	52	36	4	2.91
128	IS_16325588	TGCAGTCCTTGTAAATTTGTTGATAAGCCTGGAAGCATTGAATATAGCAAGAAGAAACAGCAAGAGAGC	43	43	6	0.00
129	IS_16325591	TGCAGTGCAGTAGAAGAGGGAAGAAAAGCGTGGCATGTGTGAAAGGAGAAAATACGAAAGTTGAAATTA	45	40	7	0.29
130	IS_16325595	TGCAGTTGAATCATATGTGGGGGACTTCCAAACAATTTGTTTATGGAAGAGTATGATGTTGAATTTTCA	36	49	7	1.99
131	IS_16325618	TGCAGGTACACATGTTATTGTCTACAAATATTACAGATCGGAAGAGCGGTTCAGCAGGAATGCCGAGAC	42	44	6	0.05
132	IS_16325626	TGCAGTGCTTGCTGTACTTGAAAACCTGAACCAGAATATTTGCTTATATTAGTTACAGATCGGAAGAGC	39	44	9	0.30
133	IS_16325630	TGCAGTTGAGATCATTATAGTTACTAGATAATTATTTATACAATTACAGATCGGAAGAGCGGTTCAGCA	44	43	5	0.01
134	IS_16325634	TGCAGTTTGGAGGTCGGTAGACTCATTAGCCTCACTTACAGATCGGAAGAGCGGTTCAGCAGGAATGCC	37	47	8	1.19
135	IS_16325641	TGCAGACAGCGGGGGCGATCATATCTTGGAGTTTTGGATGAGACGCAAAGCTCACTATCCTTGCTTGAT	39	50	3	1.36
136	IS_16325642	TGCAGACATGTGTAAGAACAATAATAACCCACAGCTACAGACGAGACAAAAATGTGTAGCTTTGCAAAT	44	42	6	0.05
137	IS_16325644	TGCAGAGTAGAAGCTATCTCATGACATTGGTATAAAGAAAATACTAATGTTATAAGCAAAGATGTCAAT	39	47	6	0.74
138	IS_16325645	TGCAGAGTGCAGACCACGAGAGACGCCGGCGAAGGGAAGTGTGAGGAAGGGGGGTGGGGGATTTAGGGT	39	48	5	0.93
139	IS_16325652	TGCAGGAAGGGATATGATCAAGTTTATCTTTTTCAGTAGATGTGCAATGCCTTGCCTTACTGCATCCTC	38	48	6	1.16
140	IS_16325653	TGCAGGTTATTATCGTTCTTACACATGTCAGTATTTGACCGTCTTACTTACTGGCATTTGTGTTGATCT	42	44	6	0.05
141	IS_16325654	TGCAGTAAAAGCAAGAAAGAACCACAAATCTGTCTGATATTTCTCCTTCAAATTCCCTCTTTCCAAACA	37	48	7	1.42
142	IS_16325655	TGCAGTAAGTTGATGAAAAAATCAAAGCCTAACGACTATCATACATTGAACAATCTTCTAATCATTTAT	47	40	5	0.56
143	IS_16325656	TGCAGTGAGTCCGATTAGAGCTCAAGTGACAACGGAGGCTCCAGCGAAGGTGGAGAAAGAGTCGAAGAA	38	42	12	0.20
144	IS_16325660	TGCAGCAGAAAAAAATATAAACAAATATTTGAACAAAGAGTTACAGATCGGAAGAGCGGTTCAGCAGGA	44	40	8	0.19
145	IS_16325661	TGCAGCATTTCAAAAGCTTTAGATCATTGGGAGTGGAATTACAGATCGGAAGAGCGGTTCAGCAGGAAT	45	43	4	0.05
146	IS_16325665	TGCAGGTTGACTGTACAATCTATTCAATATATATTACAGATCGGAAGAGCGGTTCAGCAGGAATGCCGA	47	39	6	0.74
147	IS_16325666	TGCAGTATAGTTTACTAAGTAATATTAGAGAAAATGCCTTTACAGATCGGAAGAGCGGTTCAGCAGGAA	49	39	4	1.14
148	IS_16325667	TGCAGTCACAATAATTCACATACACATATTACAGATCGGAAGAGCGGTTCAGCAGGAATGCCGAGACCG	38	51	3	1.90
149	IS_16325673	TGCAGGTTCAACATTTTGATACGACATAAAACTGTTATCAATTTGTTATCAATTATGGGGGAAGGAAAA	38	42	12	0.20
150	IS_16325698	TGCAGCGTGAGTGTTATTCTTGATTTCCCCGTAAATTGGGTATTGTGCCAGGAAATGAAGGTGGTGAAT	40	44	8	0.19
151	IS_16325699	TGCAGATTCTTCCGTTGGTCCAAAAGTACAAAGTTGTACATTTGAATAAAACTGATACTCGACTTTCCA	48	36	8	1.71
152	IS_16325946	TGCAGTAGTTCCTGAGAAGGAGCCTATACCGACTGCCTGAAAACAATCAATGTAAGAGAGGAATAATTA	34	49	9	2.71
153	IS_16325951	TGCAGAGATGATTGATGAGAAGAGAAAGTATGTACCACTTATGTAAAACTTACGACAAAATATAGAAAA	37	46	9	0.98
154	IS_16325958	TGCAGGAAGGAAGAAGAGGTCTACGTAAGGGTACTAATACGGGTTTATAGATGAAGTAATAAGGTATTA	44	40	8	0.19
155	IS_16325961	TGCAGTGGAGCTCCAACAAGACTCTTTGTTTCACTTTTTCTTTTGCATGATTTTTTCCAATAAAATCCT	39	46	7	0.58
156	IS_16325965	TGCAGGCAACAAAAAACACATAATCATAAAGAAAGTCATGAGATTATCAGTCATAAATAATAAAAAAAT	41	43	8	0.05
157	IS_16325972	TGCAGAAGAAGCTACCACATCAAAACTTATCCCCATTCGTCTGACTTTATAAGCTTGTTCCTTTTTTGG	42	41	9	0.01
158	IS_16325988	TGCAGAAAACAGAACCCAGAAAAAAGAAAATTTTGGTAGAGTTCGCTCATGAGCTTGTTGCTAAAGTTT	41	46	5	0.29
159	IS_16325989	TGCAGAAAACAGAACCCAGAAAAAAGAAAAATTTGGCAGAGTTCGCTCATGAGCTTGTTGCTAAAGTTT	41	47	4	0.41
160	IS_16326000	TGCAGAAAAGTAGAAATGGGGATACTGATAAATGGACTAAAGCATTTAGGTAGGACCGCATCACTTACT	51	36	5	2.59
161	IS_16326004	TGCAGAAAATACTATAATTATTTGCAATGCAGTTATTTGGTTGTATAATTTTTATGATGGTTGCAATTT	35	45	12	1.25
162	IS_16326011	TGCAGAAACATATTTTTTGTGCTTTTAGATCTTAGTGATTTGTTTCAAAAAGTTACTATCATTACAGAT	40	48	4	0.73
163	IS_16326072	TGCAGAAGTTAGACAAAGAATATGAAATCTAATTGAATAATGATGAGTGCACAACTAACATTGTTGACC	41	45	6	0.19
164	IS_16326073	TGCAGAAGTTAGACAAAGAATATGAAATCTAATTGAATAATGATGAATGCACAAGTAACATTGTTGACC	38	45	9	0.59
165	IS_16326095	TGCAGAATTTATCTCTTCAGATGCAGTGAATAGCCTCAGATTGAGCTAGGTTGTCACTAGCATTTAGCA	33	51	8	3.84
166	IS_16326106	TGCAGACAAAGAAAAGATCATTTTTCTTCTTATGAGAAAACGATGGTTCTCTTCAAAACATAAAATCCC	47	40	5	0.56
167	IS_16326109	TGCAGACACCAGCTGTAACCTGCCCTTTGCCAAATTTGCCACTCTCTTCAACCATTGGAATTCTCAGCA	49	35	8	2.33
168	IS_16326113	TGCAGACAGACAAGGAAAAAGTCATCACTCGTTTCTTCAACAATAAATAAAATAACTCAAGTACTCATA	44	36	12	0.80
169	IS_16326114	TGCAGACAGATAAGGAAAAAGTCATCACTTGTTTCTTCAACAATAAATAAAATAACTCAAGTACTCATA	39	47	6	0.74
170	IS_16326125	TGCAGACCTACTTGCTTGTCTCAAAGGACGCGGTGTGACTCGAGCATCCTTGATGCGGTCAAACGCCAA	50	35	7	2.65
171	IS_16326126	TGCAGACCTACTTGCTTGTTTCAAAGGACGCGGTGTGACTCGAGCATCCTTGATGCGGTCTAACGCCAA	48	36	8	1.71
172	IS_16326224	TGCAGATGATCAAAACACACTATGCAACACTTTTACGGGGAGAAATACGAATGCCTAGCAGAATTATTC	41	43	8	0.05
173	IS_16326252	TGCAGATTGTATAAATCAATGATTGTATATTTCAGTTCTTCTTTACGGTTCCATTGGATCAATCCAATT	45	39	8	0.43
174	IS_16326262	TGCAGATTTTCTACTTACCTTGATATAATCATCCCACACTGAGTCCTTAGCAATGATGATCTTTCTTGT	44	41	7	0.11
175	IS_16326277	TGCAGCAACATAGATGAGTGTCGGTGGTGGATTCAAATTTCAAATATGTCCATCCAAAATGAACTAATA	42	47	3	0.28
176	IS_16326301	TGCAGCACTAAGATCTACTGCACACATAATTTCTGCTCTTTGACTTTGCTTTATCATGGAAGAAATTTT	50	37	5	1.94
177	IS_16326309	TGCAGCAGAGGTTATTGGGGCAAAGAGCCCCATTGGCCTGCCGTCCACATTGCTCGGCAGCGGCAGCTA	54	36	2	3.60
178	IS_16326337	TGCAGCATATTTCATCTGGTCATAGAGAACAAAGTTTGAATTAGCTAATAATAGAGCTTGGTTGAAAAC	39	49	4	1.14
179	IS_16326343	TGCAGCATGACAAAGTGGACAAACTGAAGGGGAATGAGCTTGGAGTTTTTGTTGAAGAGTTGCCGCACA	42	41	9	0.01
180	IS_16326344	TGCAGCATGACAAAGTGGACAAACTGAAGGGGAGAGGGCATGAGCTTGGAGTTTTTGTTGAAGAGTTGC	43	41	8	0.05
181	IS_16326348	TGCAGCATGTGTAACACATAGTTTTGCTTGAAGTAGAATGAAGGAATGTACAGATAGTGGCTTGGTCAG	37	48	7	1.42
182	IS_16326380	TGCAGCCAGTAATTCCAACTTATATGCCACAGGGCCGATTTTCTCTAGTACTTGATAGGGGCCAAAATA	41	46	5	0.29
183	IS_16326391	TGCAGCCCCATCTGGCCCAATCATCTGCCAACACGTTGCAAGGCTCTTTTGCCTTTTTTCAGTTCTCTT	48	34	10	2.39
184	IS_16326392	TGCAGCCCCATCTGGCCCAATCATCTGCCAACACGTTGCAAGGCTCTTTTGCCTTTTTTCAGTTTTCTC	35	48	9	2.04
185	IS_16326396	TGCAGCCCTGAAACGTCGTTGTAGTTCGCATTCGAATAAGTATAAAATTAGTAATTTTGCAATTCTTTT	37	49	6	1.67
186	IS_16326483	TGCAGCTTCCATATATTCAACTTGCAACTTTCTCTTCTCAGAGAATGTATCCTGTTTCTGATTTTTTTT	44	43	5	0.01
187	IS_16326484	TGCAGCTTCCATATATTCAACTTGCAACTTTCTCTTCTCAGAGAATGTATCCTGTTTCTGATATATTTT	42	45	5	0.10
188	IS_16326511	TGCAGGAAATTCATATTGTCAAAGAAACAAAATCTCTCATTATATTTGGATGAACTTCTCTTGTCAAGG	45	40	7	0.29
189	IS_16326520	TGCAGGAAGGATATAAGATGACGGTCCTGCTCGGCTTCACTGAAGCCGATCCCAGATGCCTGTGTCTGC	37	46	9	0.98
190	IS_16326560	TGCAGGCATTGGGACCGGGGTGGGGAAGGAATATGCGGCAGTATCCTTTGTTATATTTCCCTTTCGAGA	39	48	5	0.93
191	IS_16326576	TGCAGGCTGGCCACTTCGTCTTCATAGACAAGCCTAGTACTTTTCACTCGACTGTCTTCTACGCGTGCC	48	35	9	2.04
192	IS_16326578	TGCAGGCTTTATTTTTGCAATGTTCTTGTACTTTCTTTCATTCTTCTCAATGAAGACTTGATTTCTTGA	41	42	9	0.01
193	IS_16326602	TGCAGGGGTGACGGGGGAAGTCGTTGCCCCACATCCAAATATGGAGAAAAGTGATGAATACGAGTTTCT	37	48	7	1.42
194	IS_16326611	TGCAGGTAACCTATTTATAGGTTTTTCGTAAATGGAATTTTGTAGACAAGATTATAATTCATTCCTGTT	43	45	4	0.05
195	IS_16326627	TGCAGGTATATGGCCATTGAAGAGATTGCATGAGAAGTCAATGGAAGTGATGACTGTTAGAATTTTTGT	36	47	9	1.46
196	IS_16326630	TGCAGGTCAAATTCCTTCCAGACCAACTTACCTATTTTCGTTGGAAGACATTTTTCCAAATCCATATTT	44	43	5	0.01
197	IS_16326631	TGCAGGTCAAATTCCTTCCATACCAACTTACCTATTTTCGTTAGAAGACATTTTTCCAAATCCATATTT	44	41	7	0.11
198	IS_16326646	TGCAGGTTAGTTCATGTCCACTTTATTTCTCTCTCACACATGTTCCCATCCTTCTTGAAAGCAGTACAG	50	33	9	3.48
199	IS_16326647	TGCAGGTTAGTTCATGTCTACTTTATTTCTCTCTCACACATGTTCACATCCTTCTTGAAAGCAGTACAG	41	40	11	0.01
200	IS_16326651	TGCAGGTTGGCTCTTTTTCCCTTTCAAACTATTCTTTCATCCTTGTGACAAATTATAACAACTTCGTGT	48	35	9	2.04
201	IS_16326654	TGCAGGTTGTACACAATACAGAAAACCGATAGCTACGTCATGGACTGTATACATCAAGGTTCATCCACC	36	51	5	2.59
202	IS_16326655	TGCAGGTTGTCCTATGAGACTAGTCGAGGCACGTGTAAGCTAACCCGAACACTCATGGAAATACTTATA	46	38	8	0.76
203	IS_16326671	TGCAGTAACTAATAACACCTGATCGCCCATCTTAGAGGCCATATTAGGAAAGAAATCCCTAGTGAGATA	43	44	5	0.01
204	IS_16326672	TGCAGTAACTAATAACACCTGATCTCCCATCTTAGAGGCCATATTATGAAAGAAATCCCTAGTGAGATA	45	42	5	0.10
205	IS_16326677	TGCAGTAATAAATCCATCATAAATCACACACTTCAGCTTTTATTCATGTGAAATAGCGTATAAACTGAG	38	47	7	0.95
206	IS_16326693	TGCAGTATAATAAAGGATAATGAAACCTCTACAAGATTAGGAGAACAATCGCCGTCATGTACACAAGCA	43	43	6	0.00
207	IS_16326772	TGCAGTGGACTTACCACTAATGTTGTTTGACATGTAAAAAGTCATGGATCGGGTACACGAATTTCCTCC	41	45	6	0.18
208	IS_16326776	TGCAGTGGTTCCAGGAAAGTCTCAGATTACTTCTCGGCTAAGAAGCACGGACACTTCAGTTTGGATAGC	36	48	8	1.71
209	IS_16326782	TGCAGTGTCATTTTTTATTGCCGCCGTTCACCGCCATGCCGGAGATCATTTCTATCATGACACAACCCT	35	51	6	2.98
210	IS_16326815	TGCAGTTCTAAGCTCACACACCAATTACATCAATGGCGATAATTCTTCTCACGAATCGGTAATCAACAA	50	37	5	1.94
211	IS_16326839	TGCAGTTTAGAACGCAACCACCCCTTTCTAAACATAGAGATTTAGTTAGGTGAACATCTAATTTCTTTC	47	37	8	1.19
212	IS_16326869	TGCAGATTTCTAAAGCCTAAGCCCCCATTCTTCAAAGATTTCTGAACCCTCGCCGTGAACTAAATGGGT	47	41	4	0.41
213	IS_16326870	TGCAGCAATTTTTCGGAAAAGTGCCTGTGGAAGTAATATAGTTCACCAGTTACAATGACAAAAATAGAC	40	45	7	0.29
214	IS_16326885	TGCAGTTTATGGGCTGGCTAAGAGAGAAAATATAGGGGATTTTTGGGTCGAGCTTGATGAGATTACAGA	37	48	7	1.42
215	IS_16326887	TGCAGTTTTTTTTTCATCGTCTTCTTTTGAATTTTTTTCAATATTTTTGTTTACACTTTCTTTCCATCT	40	48	4	0.73
216	IS_16326890	TGCAGAAGGGCATAGATTAGACTCAAACTTGGTAACAGATGGAACAACATCACCCAAAGATATATAGCC	41	46	5	0.29
217	IS_16326893	TGCAGCAAAAACGGTAAAGTAAAAATCTATAGTAGGTAATCAAAGTAAAGGCTCACCTCCAAGGCTTTA	37	45	10	0.78
218	IS_16326896	TGCAGCAACTCTCAGCAGAATTATATTCCTCTTTGAGGATGCTTCGAACTAATCTCGTAAAAGAGGCTG	49	40	3	0.91
219	IS_16326902	TGCAGGGAATTGTTGATCACCAGATGAGATTTATTGATATTGTAACTGGTTGGCCTGGGGCCATGACGA	50	39	3	1.36
220	IS_16326904	TGCAGGTATACTCTTGAGAAACCCAAAAGAAAAAAAAAAACCATGTTTGGTTCGGTTCTTTTTGGTTTC	37	48	7	1.42
221	IS_16326905	TGCAGTAGGGGTCATAGTGAGTTCGACATAAGAAGATCTTTCATGTAGCAATTGAGAGGAGCTCAATCA	44	42	6	0.05
222	IS_16326909	TGCAGTAAACTTGCAAAATTACATCGACGTACTCCTGGGGTCTTAGGACCTGGTATCTATATTACAGAT	38	48	6	1.16
223	IS_16326910	TGCAGAAACATTCAATACCTTTCCAAATATATTATCTAATTACAGAGAGACAAAAAAAGGGTTACAGAT	45	40	7	0.29
224	IS_16326922	TGCAGAAAAAGCCAGGAAAGATCATTATTTTTTTACAGATCGGAAGAGCGGTTCAGCAGGAATGCCGAG	40	46	6	0.42
225	IS_16326925	TGCAGAAAGAAGGGAAATAATCAAGAGGCGTTTTGGGGAAATGAGTATATGTGATTACAGATCGGAAGA	43	44	5	0.01
226	IS_16326927	TGCAGAACATGAGACGAGTCAGAAAGAATTGGGTGAAATTACAGATCGGAAGAGCGGTTCAGCAGGAAT	48	37	7	1.42
227	IS_16326934	TGCAGAAGCACAACTCGAAAAAACATTCTTCTTACAGATCGGAAGAGCGGTTCAGCAGGAATGCCGAGA	41	43	8	0.05
228	IS_16326964	TGCAGCAAAAATAATATTTATTATAGCTAGTGGAAGACTTTTACAGATCGGAAGAGCGGTTCAGCAGGA	48	38	6	1.16
229	IS_16326965	TGCAGTAAAAATAATATTTATTATAGCTAGTGAAAGACTTTTACAGATCGGAAGAGCGGTTCAGCAGGA	49	40	3	0.91
230	IS_16326969	TGCAGCAGACTTGTTTCCAACATTCAGCTGAAAATGGGACAAACACACGTACTTACAGATCGGAAGAGC	42	41	9	0.01
231	IS_16326973	TGCAGCAGTTGATAAATCTAGAACTACATCAATTTACAGATCGGAAGAGCGGTTCAGCAGGAATGCCGA	40	45	7	0.29
232	IS_16326991	TGCAGCTGCCATGATTCTCGGTCTCAACTTACAGATCGGAAGAGCGGTTCAGCAGGAATGCCGAGACCG	41	42	9	0.01
233	IS_16326993	TGCAGCTGGTTCTCTGTAAAGCCTCTACCGCAGCGTGGAGAGCTTACAGATCGGAAGAGCGGTTCAGCA	42	44	6	0.05
234	IS_16326994	TGCAGCTGGTTCTCTGGAAAGCCTCTACCGCAGCGTGGGGAGCTTACAGATCGGAAGAGCGGTTCAGCA	42	45	5	0.10
235	IS_16327001	TGCAGGAATTGGGAGAATACGAAGAGGAGAAGAAAAAGAAGAACAAGAATTACAGATCGGAAGAGCGGT	44	42	6	0.05
236	IS_16327004	TGCAGGCATTAGCAGATAAAAGATTATTTGTAGTGGATTACCACGATACTTTACAGATCGGAAGAGCGG	47	37	8	1.19
237	IS_16327008	TGCAGGCTGCTACATGTTGCAATTACAGATCGGAAGAGCGGTTCAGCAGGAATGCCGAGACCGATCTCG	39	46	7	0.58
238	IS_16327019	TGCAGTAGAAATAAATTTACAACTTTTTATTTTATCACCTCTAAATTCGTTTTTACAGATCGGAAGAGC	43	41	8	0.05
239	IS_16327020	TGCAGTAAAAATAAATTTACAACTTTTTATTTTATCATCTCTAAATTCGTTTTTACAGATCGGAAGAGC	40	44	8	0.19
240	IS_16327029	TGCAGTCTTTTCTTCATGAAATTTTGTAGATTATCTAAGAATACTAATATCATTTACAGATCGGAAGAG	39	46	7	0.58
241	IS_16327049	TGCAGGTTCGTTTTGAAGTGTTATACAAATGGAGTAATGGTTTGGTTTAGGATTTACAGATCGGAAGAG	53	37	2	2.84
242	IS_16327051	TGCAGTTATTTTGAGACATGGTAAAGTTTTCTTAGCTAGTCATGACTATTTTACAGATCGGAAGAGCGG	42	48	2	0.04
243	IS_16327060	TGCAGCAGTTGATATAAATCTAGAACTACATCAATTTACAGATCGGAAGAGCGGTTCAGCAGGAATGCC	37	51	4	2.23
244	IS_16327065	TGCAGGGGAACTTTTTGGCATGTTACAGATCGGAAGAGCGGTTCAGCAGGAATGCCGAGACCGATCTCG	43	44	5	0.01
245	IS_16327067	TGCAGTCAAATTTGTATGCCCTGCCACCCAATGACCTTAGTTATTACAGATCGGAAGAGCGGTTCAGCA	45	39	8	0.43
246	IS_16327070	TGCAGTTCTCAATTGGATGCTTGAAAAAAATTACAGATCGGAAGAGCGGTTCAGCAGGAATGCCGAGAC	43	46	3	0.10
247	IS_16327073	TGCAGCTTATCAGCATTCCTTGTTCTTTATAATTAGCTTTACAGATCGGAAGAGCGGTTCAGCAGGAAT	43	46	3	0.10
248	IS_16327100	TGCAGCTTTTCGCTCCTCGCATCAAACCTGAGAGATGGGGAGAGGAACACCCACACACACACGCACACA	40	46	6	0.42
249	IS_16327108	TGCAGAAAACTCAAATTACAGAAGAAAAACAGAGCGAGGAAAAGACAGAACCGGTTTGATACCTTACAG	47	39	6	0.74
250	IS_16327135	TGCAGAATTGTTCGACAGGTTTTCAATTCCCTTACCAACCGGATGAAACTATACAGGTGGGACCCAAAC	46	37	9	0.98
251	IS_16327141	TGCAGACATTCCATTCCCTCTTCCATTCATACATTTCTCTTCCATCTAATGATTCTCTTTTTCTTCTTT	39	47	6	0.74
252	IS_16327162	TGCAGATTACTTCGGGCTGTTTAGTAAGTGATCTTTCAACATGACATTTGATACGAAGGGAGTTAGGAA	42	41	9	0.01
253	IS_16327166	TGCAGCAAAAATCCGGATGGCAGGGTTGATGGCCTTTGCAGCCACTGCAATTCCTGATATCAAATCACC	45	43	4	0.05
254	IS_16327179	TGCAGCCCCATACAAATTGAGGTGTCAACGATAATTTTGTGATGAAGATCGAATAAACGTGTACAAAGT	52	35	5	3.32
255	IS_16327180	TGCAGCACCATACAAATTGAGGTGTCAACGATAATTTTGTGATGAAAATCGAATAAACGTGTACAAAGT	49	37	6	1.67
256	IS_16327194	TGCAGCCATTCCATTGGCTTCGCAACTTCTTCTTCTTATTATTATTATCATTCAAAAACATGGTTTCAG	44	44	4	0.00
257	IS_16327195	TGCAGCCATTCCATTGGCTTCGCAACTTCTTCTTCTTCTTATTATTATCATTCGAAAACATGGTTTCAG	41	46	5	0.29
258	IS_16327203	TGCAGCCTCCATTCCCAATGGTTAGTTTTATTCTTAGTTTGGAAATTCAGCTTCAACAGTTCATTACAG	40	45	7	0.29
259	IS_16327223	TGCAGGAGAATGCTATATACGAACAGAAATTTGCCTGCAAGGTCATCTAACATGCTTAGTTATATAGTA	44	42	6	0.05
260	IS_16327229	TGCAGGGCACCTGATAATCCTGAAGCATTCCACAATCACCGACCATTCATTTGCTTCATCTAGAACATT	42	45	5	0.10
261	IS_16327242	TGCAGGTTTCAATTTTTTTCGACTTTTCCAATTCTCTATCTAATTCCGTATTTCTTCATCTTTTCGACG	51	35	6	2.98
262	IS_16327243	TGCAGGTTTCAATTTTTTTCGACTTTTCCAATTCTCTATCTAATTCCTTATTTCCTCATCTTTTCGACG	37	50	5	1.94
263	IS_16327252	TGCAGTAGAAGATTATTGGTGGTGTCCAAATCATCCCACACAGGGCTACCAGGGCCCCAACCGGCTGGC	46	42	4	0.18
264	IS_16327261	TGCAGTCCATTCAACCCCCATAGTTGGAGATGAGTCGTGGAAGGATGAAGATAACACGATTTCAACAAA	39	42	11	0.11
265	IS_16327264	TGCAGTCCGTGGAACTTCGGCCGTGGGCCCTTGCCATTTATCTAATGGTCTAAAACACCCCTTTTACAG	52	35	5	3.32
266	IS_16327270	TGCAGTGAAATTGGTGATGGACATGATAATCAAATAATTGAACTTATTACTTGCGTAGTAGTTTTACAG	43	44	5	0.01
267	IS_16327271	TGCAGTGAAATTGGTGATGGAAATGATAATCAAATAATTGAACTTATTACTTACGTAGTAGTTTTACAG	40	47	5	0.56
268	IS_16327273	TGCAGTGCAGTAGAAGAGGGAAGAAAAGTGTGGCATGTGTGAAAGGAGAAAATATGGAAATTGAAATTA	44	41	7	0.10
269	IS_16327278	TGCAGTTATCTGACTTTAGCCGTTTCAAGAAACTTTTTGTAACAAAACTGCTTATCTCGTTACAGATCG	49	35	8	2.33
270	IS_16327284	TGCAGTTTGTATAATGAAAGGTCAAGAATTATTGCAACCTTTGAAATTCTATCTTGATTATTGCAATCT	43	42	7	0.01
271	IS_16327287	TGCAGACCATATCTATCAGAGATTGCCCTCGTGTCGGGGATCAAGGTGTTTCAAGCCTATTCGCATCAT	39	49	4	1.14
272	IS_16327288	TGCAGCAAGCAACGCAGTGGCCAATGGCGAGCGATCAAGTCAAAGCTCACAAAATAGGTACCCTGTTAC	41	46	5	0.29
273	IS_16327291	TGCAGGCATCGACTCGATGGATGGTGGAGTCTCTTCTCTCTTTTGTTTCGTCTTTCTCTTTACCCTTTT	40	47	5	0.56
274	IS_16327293	TGCAGAAGAAGATGGTAAATCTTTTTTTTTTGGGGATAAGAAACAACTGTTTGAAGGTTCTAATTTGTA	44	42	6	0.05
275	IS_16327295	TGCAGACATTCCCTCTTCCATTCATACATTTCTCTTCCATCTAATGATTTTCTCTTTTTCTTCTTTACA	36	47	9	1.46
276	IS_16327299	TGCAGTAGAGCTCCAACAAGACTCTTTGCTTCACTCTTTGCTTCACTCTGAGTGAAACTCTTGAGATTG	35	48	9	2.04
277	IS_16327315	TGCAGAATAAACAAAAACTCTCTTCTTCTTTTTTTTTTTTTTTTTTTACAGATCGGAAGAGCGGTTCAG	45	40	7	0.29
278	IS_16327320	TGCAGATAATTTTAGTTGGCGGTCTCAATTACAGATCGGAAGAGCGGTTCAGCAGGAATGCCGAGACCG	40	46	6	0.42
279	IS_16327335	TGCAGCAGTCAAATACTCAAAACAATACTGTGGCACTGTTCATTTACAGATCGGAAGAGCGGTTCAGCA	43	42	7	0.01
280	IS_16327347	TGCAGCTGTTGGTGTGGCATGGTATTACAGATCGGAAGAGCGGTTCAGCAGGAATGCCGAGACCGATCT	49	37	6	1.67
281	IS_16327350	TGCAGGAGGAAGAAGAAAAGGAAATGAAACAAAGACCAGAACAAGGGGTTTACAGATCGGAAGAGCGGT	50	37	5	1.94
282	IS_16327355	TGCAGGGTGTCTCCAGTGTGGGGAACCAATGAAAGCTCTTACAGATCGGAAGAGCGGTTCAGCAGGAAT	36	49	7	1.99
283	IS_16327364	TGCAGTCATAGATGAAAGGGTGTTGATGGAGTTTACAGATCGGAAGAGCGGTTCAGCAGGAATGCCGAG	39	48	5	0.93
284	IS_16327372	TGCAGTTAGCTGGAAATGCATTAGGAATAGAGCCATTTACAGATCGGAAGAGCGGTTCAGCAGGAATGC	38	48	6	1.16
285	IS_16327377	TGCAGTTCTAATTCATTTTCTTGTGGTTTCTTCTTGTGTTTTTGTGGTATTACAGATCGGAAGAGCGGT	46	39	7	0.58
286	IS_16327386	TGCAGCCCACTAGGCCCACACACATTTACAGATCGGAAGAGCGGTTCAGCAGGAATGCCGAGACCGATC	42	42	8	0.00
287	IS_16327387	TGCAGGTGACATAAATCTTCACAGTCAACAACGTGGCATTCTCTTATTAGTTACAGATCGGAAGAGCGG	40	45	7	0.29
288	IS_16327394	TGCAGGATTTATGTTATGCTTGATAATGTAGTTCCATGGTTCAATGCAAGATACAAGTTACAGATCGGA	49	39	4	1.14
289	IS_16327401	TGCAGGTTGGCTGCTACATGTTGCAATTACAGATCGGAAGAGCGGTTCAGCAGGAATGCCGAGACCGAT	44	42	6	0.05
290	IS_16327407	TGCAGGGATTTGGCGGGTCCTCTTGGAATCGGTCCTGGAACATCTTTTCAGGAGGGAACCTTAGAGAAG	50	37	5	1.95
291	IS_16327408	TGCAGGGATTTGGCGGCTCCTCTTGGAATCGGTCCAGGAACATTTTTTCAGGAGGGAACCTTAGAGAAG	39	48	5	0.93
292	IS_16327411	TGCAGAACACTGAAGATAAGAGAAGGATTTATATGAAAATCTGCGATGAATTTTGTGAAGAAAAACCAA	53	35	4	3.68
293	IS_16327412	TGCAGAACACTGAAGGTAAGAGAAGGATTTATATGAAAATCCGCGATGAATTTTGTGAAGAAAAACCAA	51	36	5	2.59
294	IS_16327428	TGCAGCAAAATGTAAATTCTATTTAGACAAAGCAATCCAACTAACTAATTTACCCTACGGATTACAGAT	40	41	11	0.01
295	IS_16327454	TGCAGGGGATTGAAGCAAATTCAAGAAAATTGACATGCCCGTTTTCGCGGGTATTGCCCGGATTCTTGG	40	47	5	0.56
296	IS_16327473	TGCAGGAATAGTTCTGCCATCTCAGAAGCAAGGAGAATTACCAAGTAATTTTGTTTTTTTTTGTTTTTT	47	41	4	0.41
297	IS_16327474	TGCAGGAATAGTTCTGCCATCTCAGAAGCAAGGAGAATTACCAAGTAATTTTGTTTTTTTTTTGTTTTT	46	40	6	0.42
298	IS_16327483	TGCAGAAGGAAAACAGTGGAAGTTAGTCAAGTACGTTACAGATCGGAAGAGCGGTTCAGCAGGAATGCC	43	44	5	0.01
299	IS_16327487	TGCAGACCCTACAATATTTGGGTGTCAAGGTAGCTCGTAGAAAATTACAGATCGGAAGAGCGGTTCAGC	50	36	6	2.28
300	IS_16327492	TGCAGAGAAGTTTGATTATGTAGTGTATGCTTACAGATCGGAAGAGCGGTTCAGCAGGAATGCCGAGAC	38	47	7	0.95
301	IS_16327493	TGCAGAGAAGTTTGATTGTGTAGTGTATACTTACAGATCGGAAGAGCGGTTCAGCAGGAATGCCGAGAC	39	47	6	0.74
302	IS_16327495	TGCAGCAACTCTCAGCAGAATTATATTCCTCTTTGAGGATGCTTCGAACTAATCTCGTTACAGATCGGA	50	38	4	1.64
303	IS_16327515	TGCAGGTGGTTGATGAGAGCAAACAATGGATGATACATTACATTGAAGATTACAGATCGGAAGAGCGGT	39	46	7	0.58
304	IS_16327526	TGCAGTTTTATTCATGGAAGAAAGCACAAACACCCAACTAAATTACAGATCGGAAGAGCGGTTCAGCAG	47	36	9	1.46
305	IS_16327528	TGCAGCATTGATATATTGTAGGGTTTTTGTTTTTTCAAAAAGTTTTTACAGATCGGAAGAGCGGTTCAG	41	47	4	0.41
306	IS_16327534	TGCAGCGACTTCAATATATCTCATTCGTATTAGTTGCTACTCATTCCATCGTTTACAGATCGGAAGAGC	41	45	6	0.19
307	IS_16327540	TGCAGTGCTGCTGCTAGTTTTTTCCTTTTTTACAGATCGGAAGAGCGGTTCAGCAGGAATGCCGAGACC	44	41	7	0.11
308	IS_16327581	TGCAGTTTGCTGGAGTAGCTTGTGCAGATATTGGCAGCAGCAGGTTTGGTATTTGCATTTCATTTACAG	42	41	9	0.01
309	IS_16327582	TGCAGACATTGGCTTGAGGGAGGATATTACGGCTGCTCACTAAGAAAACCCAAAAAATTGTTATTACAG	36	49	7	1.99
310	IS_16327593	TGCAGATAATCGTGAGGTGAGAGATTCAATCTGTATATTACAGATCGGAAGAGCGGTTCAGCAGGAATG	42	41	9	0.01
311	IS_16327594	TGCAGATAATCGTGAGGTGAAAGATTCAATCTATATATTACAGATCGGAAGAGCGGTTCAGCAGGAATG	43	41	8	0.05
312	IS_16327598	TGCAGCAATTTGGCAAAATATTAGCTCTGATTCTCAGCAAAAAAAAAAAAAAACTTACAGATCGGAAGA	38	50	4	1.63
313	IS_16327599	TGCAGCACAATAGCAACAACAGTATTTGAAAATCCATTCATTCAGTTACAGATCGGAAGAGCGGTTCAG	44	44	4	0.00
314	IS_16327612	TGCAGGATTGGGTCGTTAGGTGTCGTTCCTGCTTTGCCACGAGTCATTACAGATCGGAAGAGCGGTTCA	41	42	9	0.01
315	IS_16327622	TGCAGTTCCCTTCTTTGTTGCAACGTCCTTCGTCCCACCATCCCTGTTCACTTACAGATCGGAAGAGCG	42	45	5	0.10
316	IS_16327624	TGCAGCTATGTCTATGGTGGATTTTCACTTCTAGAATTTTTACAGATCGGAAGAGCGGTTCAGCAGGAA	40	42	10	0.05
317	IS_16327633	TGCAGCTATTCTTGGGGGAGGATGAATGCCTGCCAATTCAGATTACAGATCGGAAGAGCGGTTCAGCAG	41	45	6	0.19
318	IS_16327661	TGCAGACAATCATATTTTCTGTTCAATCTTTTACAGATCGGAAGAGCGGTTCAGCAGGAATGCCGAGAC	39	45	8	0.43
319	IS_16327663	TGCAGAGGCGTCTTCATTCCAGAAGGAGTTCTTCTGGAGTTTAGTTACAGATCGGAAGAGCGGTTCAGC	45	41	6	0.19
320	IS_16327665	TGCAGATGGCCTTGAGACGTTCAAGAGTCTTACAGATCGGAAGAGCGGTTCAGCAGGAATGCCGAGACC	43	43	6	0.00
321	IS_16327678	TGCAGGTCTTATTATTCCCCATAAAAACTCACTCTCTCTCATTTTTTTACAGATCGGAAGAGCGGTTCA	52	37	3	2.53
322	IS_16327682	TGCAGTGATTTTACAGAAGTGTGGGGTTGATGTATTACAGATCGGAAGAGCGGTTCAGCAGGAATGCCG	38	45	9	0.59
323	IS_16327687	TGCAGTTCTTATAATCAGTACATCTGCTCTTAGGTCGATTGAACTATTACAGATCGGAAGAGCGGTTCA	45	43	4	0.05
324	IS_16327719	TGCAGTAGTAGGTAATTCCAGCTTGTATGCCACTGGTACGATTCGTTTACAGATCGGAAGAGCGGTTCA	46	38	8	0.76
325	IS_16327733	TGCAGGAAACATGCATGGTACAGCATATTTCCATGACCATCTAGAGACTTTGCAATGAATTTTTACAGA	38	50	4	1.64
326	IS_16327749	TGCAGTTGTTCAAGACCAAAAGATCATTGATCAAGCAAAAGAAATTTACAGATCGGAAGAGCGGTTCAG	36	47	9	1.46
327	IS_16327771	TGCAGTTGACGAGCTGACAGATTAGGTAGTGAACTCTTTTTTCTACTTTTTTTTTTTTTTTTTTTTGTT	51	37	4	2.23
328	IS_16327778	TGCAGCATGAATTGTGTTGTTCACTTTGATTTTCCTTTATTACAGATCGGAAGAGCGGTTCAGCAGGAA	42	43	7	0.01
329	IS_16327781	TGCAGGCTACCCATTTCATGCTCCCCCTCCACCAGGTACTTTTTCATTTCTTCATTACAGATCGGAAGA	46	40	6	0.42
330	IS_16327797	TGCAGACTTGAGACACTGAAGATTGTTCTTGTTCCTGTGCACAATGATTTTGAAACGATACATTTTACA	38	51	3	1.90
331	IS_16327826	TGCAGTCAATTAGTTCGATCAAAGCTGATTATATTACTCGTCAGCAGGTACTTTTTTTTTTTTTTACAG	46	40	6	0.42
332	IS_16327828	TGCAGTCAATTAGTTCGATCAAAGCTGATTATATTACTCGTCAGCAGGTACTTTTTTTTTTTTTACAGA	37	48	7	1.42
