# Supplementary material for: Genetic mapping of psl locus and quantitative trait loci for angular leaf spot resistance in cucumber (Cucumis sativus L.)
Source: Mol Breed. 2018 Aug 17;38(9):111. doi: 10.1007/s11032-018-0866-2 (PMC6105252; doi:10.1007/s11032-018-0866-2)
Supplement: Supplementary file 4 — List of loci placed on the genetic map and marker positions. (XLSX 41 kb) [file 11032_2018_866_MOESM4_ESM.xlsx]

## Sheet: Gy14 x B10 genetic map
No.	Locus	Position (cM)	Chromosome	LOD
1	SSR22913	0.000	Chr1	0.64
2	SSR00160	0.527	Chr1	0.32
3	16327107	7.722	Chr1	0.06
4	16327143	9.136	Chr1	0.35
5	16325987	11.083	Chr1	0.02
6	16326407	11.686	Chr1	0.12
7	16327356	12.664	Chr1	0.00
8	16326679	12.949	Chr1	0.00
9	16326322	13.534	Chr1	0.04
10	IS_16327355	13.823	Chr1	0.03
11	IS_16327377	15.435	Chr1	0.01
12	IS_16326520	16.411	Chr1	0.11
13	IS_16325654	16.648	Chr1	0.17
14	IS_16325034	16.795	Chr1	0.19
15	IS_16326651	17.190	Chr1	0.14
16	IS_16326392	17.295	Chr1	0.04
17	IS_16325393	17.305	Chr1	0.03
18	IS_16327278	17.350	Chr1	0.04
19	IS_16326391	17.534	Chr1	0.10
20	16327015	17.989	Chr1	0.06
21	16327666	18.091	Chr1	0.06
22	16327546	18.219	Chr1	0.22
23	16327120	18.256	Chr1	0.34
24	16326834	18.258	Chr1	0.34
25	16326291	18.267	Chr1	0.39
26	16327643	18.509	Chr1	1.20
27	16326607	18.598	Chr1	0.68
28	IS_16326095	18.684	Chr1	0.07
29	16326812	18.744	Chr1	0.02
30	IS_16326893	19.103	Chr1	0.14
31	16326021	19.905	Chr1	0.94
32	16326286	20.307	Chr1	0.96
33	16326961	20.407	Chr1	0.01
34	IS_16327350	20.528	Chr1	0.03
35	IS_16326337	20.779	Chr1	0.02
36	16326221	28.790	Chr1	0.08
37	IS_16327624	31.736	Chr1	0.21
38	IS_16327454	32.351	Chr1	0.18
39	IS_16327029	32.389	Chr1	0.18
40	IS_16325430	33.484	Chr1	0.29
41	IS_16327162	33.554	Chr1	0.30
42	16326707	33.707	Chr1	0.30
43	16326061	33.923	Chr1	0.42
44	SSR19190	35.618	Chr1	0.35
45	IS_16325201	38.400	Chr1	0.03
46	IS_16326348	38.631	Chr1	0.02
47	IS_16327582	38.665	Chr1	0.02
48	IS_16325439	38.703	Chr1	0.00
49	16327561	38.705	Chr1	0.00
50	16327568	38.988	Chr1	0.00
51	16327159	39.542	Chr1	0.24
52	16326168	40.280	Chr1	0.58
53	IS_16325298	40.996	Chr1	0.43
54	IS_16327661	41.122	Chr1	0.00
55	IS_16326109	41.525	Chr1	0.15
56	16326238	42.090	Chr1	0.34
57	16326704	42.328	Chr1	0.12
58	16326109	42.639	Chr1	0.08
59	IS_16326839	44.476	Chr1	0.06
60	16326581	44.997	Chr1	0.05
61	16327559	45.463	Chr1	0.10
62	16327354	48.660	Chr1	0.03
63	UW083733	51.437	Chr1	1.10
64	16326414	54.714	Chr1	0.37
65	IS_16326126	63.406	Chr1	1.07
66	IS_16326125	63.671	Chr1	0.34
67	IS_16325036	64.093	Chr1	0.28
68	IS_16326910	64.896	Chr1	0.09
69	16326743	65.533	Chr1	0.01
70	16326212	65.663	Chr1	0.13
71	16326664	65.907	Chr1	0.10
72	16326931	66.178	Chr1	0.12
73	16327810	68.064	Chr1	1.42
74	IS_16325203	68.895	Chr1	1.43
75	16327745	69.844	Chr1	1.11
76	IS_16325040	70.796	Chr1	1.27
77	16326363	71.741	Chr1	0.29
78	IS_16325313	71.837	Chr1	0.29
79	16327683	72.408	Chr1	0.00
80	16326065	75.355	Chr1	0.54
81	IS_16327335	77.315	Chr1	0.58
82	IS_16325340	77.352	Chr1	0.59
83	IS_16325490	77.796	Chr1	0.76
84	IS_16325500	77.801	Chr1	0.76
85	IS_16326869	77.857	Chr1	0.78
86	16326214	77.976	Chr1	0.57
87	IS_16325445	78.982	Chr1	0.04
88	IS_16325437	78.991	Chr1	0.04
89	IS_16325131	79.008	Chr1	0.01
90	IS_16325958	79.026	Chr1	0.00
91	SSR13967	79.803	Chr1	0.01
92	IS_16326343	81.939	Chr1	0.11
93	IS_16326344	81.977	Chr1	0.12
94	16326262	82.520	Chr1	0.16
95	IS_16326262	82.938	Chr1	0.08
96	IS_16325368	83.538	Chr1	0.02
97	16326133	88.654	Chr1	0.01
98	IS_16327287	0.000	Chr2	0.05
99	IS_16327100	1.386	Chr2	0.00
100	SSR03488	4.308	Chr2	0.00
101	IS_16325194	7.506	Chr2	0.56
102	16327304	8.162	Chr2	0.27
103	IS_16325965	13.407	Chr2	0.48
104	16326332	13.742	Chr2	0.58
105	16326441	14.747	Chr2	1.44
106	16327589	16.517	Chr2	0.34
107	9B07	18.654	Chr2	0.01
108	IS_16327594	18.847	Chr2	0.03
109	IS_16327284	18.880	Chr2	0.03
110	IS_16327593	19.092	Chr2	0.45
111	16327281	20.747	Chr2	0.68
112	16326440	21.347	Chr2	0.01
113	SSR22083	24.144	Chr2	0.01
114	16326163	24.147	Chr2	0.29
115	16326009	24.670	Chr2	0.26
116	16326462	24.776	Chr2	0.41
117	IS_16325507	25.453	Chr2	0.75
118	IS_16325467	25.753	Chr2	0.85
119	16326511	27.480	Chr2	0.26
120	IS_16325048	27.933	Chr2	0.23
121	IS_16325094	28.087	Chr2	0.22
122	IS_16326511	28.552	Chr2	0.17
123	IS_16327528	28.861	Chr2	0.64
124	16325957	29.797	Chr2	0.01
125	16326072	32.851	Chr2	0.14
126	IS_16326073	33.177	Chr2	0.15
127	IS_16326072	33.479	Chr2	0.16
128	IS_16327051	34.613	Chr2	0.18
129	16327784	38.593	Chr2	0.26
130	IS_16325212	39.132	Chr2	0.10
131	IS_16327387	39.439	Chr2	0.89
132	16327130	39.664	Chr2	0.27
133	IS_16327203	39.854	Chr2	0.15
134	16327204	39.873	Chr2	0.14
135	IS_16325038	39.876	Chr2	0.14
136	IS_16325145	39.905	Chr2	0.19
137	16327050	40.042	Chr2	0.74
138	16326751	40.152	Chr2	0.08
139	IS_16327581	41.115	Chr2	0.03
140	16326059	41.462	Chr2	0.01
141	IS_16325479	41.719	Chr2	1.35
142	IS_16325273	41.990	Chr2	0.25
143	16326029	42.116	Chr2	0.21
144	16326625	43.015	Chr2	1.04
145	16326408	43.866	Chr2	0.69
146	16327747	44.781	Chr2	0.16
147	16327505	45.248	Chr2	0.33
148	IS_16325417	45.441	Chr2	1.17
149	16325945	46.552	Chr2	0.23
150	16327774	46.958	Chr2	0.23
151	16326926	48.219	Chr2	0.00
152	16326047	49.831	Chr2	0.04
153	IS_16325306	50.108	Chr2	0.18
154	16326416	50.139	Chr2	0.20
155	16327656	50.871	Chr2	0.61
156	IS_16325402	51.736	Chr2	0.34
157	16326203	51.886	Chr2	0.28
158	UW085298	53.384	Chr2	0.15
159	16326454	54.416	Chr2	0.04
160	16327620	55.956	Chr2	0.11
161	16326803	56.346	Chr2	0.03
162	IS_16325257	56.687	Chr2	0.03
163	16327779	57.985	Chr2	0.00
164	16327190	58.357	Chr2	0.00
165	IS_16325582	59.944	Chr2	0.12
166	IS_16325275	60.735	Chr2	0.10
167	16326436	61.608	Chr2	0.02
168	16326577	62.554	Chr2	0.05
169	IS_16326000	64.565	Chr2	0.12
170	16325999	65.273	Chr2	0.15
171	IS_16325570	65.453	Chr2	0.13
172	IS_16326576	66.868	Chr2	0.03
173	16327671	67.321	Chr2	0.01
174	16326575	67.562	Chr2	0.04
175	16326531	68.539	Chr2	0.09
176	IS_16325525	72.049	Chr2	0.11
177	IS_16325521	72.162	Chr2	0.10
178	16326532	74.136	Chr2	0.04
179	16326509	76.528	Chr2	0.27
180	16327815	81.973	Chr2	0.10
181	IS_16326922	84.431	Chr2	0.47
182	IS_16325516	85.193	Chr2	0.80
183	IS_16327001	85.780	Chr2	0.32
184	IS_16325164	86.044	Chr2	0.17
185	16326986	89.306	Chr2	0.04
186	16327274	0.000	Chr3	0.18
187	16327311	0.208	Chr3	0.93
188	16326745	0.906	Chr3	0.53
189	16326104	1.838	Chr3	1.51
190	16326622	2.232	Chr3	0.08
191	IS_16325125	2.705	Chr3	0.65
192	IS_16325281	2.729	Chr3	0.64
193	IS_16326611	2.820	Chr3	0.62
194	IS_16327386	2.857	Chr3	0.63
195	IS_16326870	2.858	Chr3	0.63
196	IS_16327320	3.476	Chr3	0.24
197	IS_16325466	3.697	Chr3	0.04
198	IS_16327408	5.650	Chr3	0.09
199	IS_16327407	5.713	Chr3	0.09
200	IS_16325495	5.752	Chr3	0.09
201	IS_16325237	5.910	Chr3	0.08
202	IS_16325295	6.046	Chr3	0.07
203	IS_16327492	11.131	Chr3	1.24
204	IS_16327493	11.567	Chr3	0.72
205	16327577	12.077	Chr3	0.75
206	IS_16326004	13.133	Chr3	0.67
207	16326025	13.714	Chr3	0.63
208	16326003	13.929	Chr3	0.28
209	IS_16326113	15.510	Chr3	0.77
210	IS_16326114	15.965	Chr3	0.47
211	16327018	16.858	Chr3	0.51
212	16326147	18.174	Chr3	2.67
213	16326432	18.850	Chr3	0.27
214	IS_16325645	20.439	Chr3	0.52
215	IS_16326909	20.468	Chr3	0.24
216	IS_16325090	20.552	Chr3	0.80
217	IS_16325233	20.595	Chr3	1.05
218	IS_16325665	20.602	Chr3	1.78
219	IS_16326252	20.615	Chr3	1.50
220	16326468	23.204	Chr3	0.00
221	SSR20338	25.520	Chr3	0.00
222	SSR01738	28.676	Chr3	0.01
223	16327224	32.057	Chr3	0.36
224	16326550	32.266	Chr3	0.06
225	16326771	33.163	Chr3	0.38
226	16326682	33.287	Chr3	0.47
227	16326333	34.263	Chr3	1.01
228	IS_16326934	34.381	Chr3	0.46
229	IS_16326991	34.522	Chr3	0.45
230	IS_16327682	34.920	Chr3	1.90
231	IS_16327315	35.050	Chr3	0.08
232	IS_16327428	35.307	Chr3	0.04
233	IS_16327020	35.509	Chr3	0.05
234	IS_16327261	35.565	Chr3	0.06
235	IS_16326224	35.868	Chr3	0.07
236	IS_16325656	35.928	Chr3	0.07
237	IS_16325660	36.132	Chr3	0.07
238	IS_16327019	36.140	Chr3	0.07
239	IS_16325655	36.709	Chr3	0.08
240	16326636	40.930	Chr3	0.29
241	SSR15419	40.934	Chr3	0.43
242	IS_16327665	42.391	Chr3	0.39
243	SSR10697	42.393	Chr3	0.13
244	IS_16325149	42.638	Chr3	0.63
245	16326452	43.167	Chr3	0.49
246	IS_16325488	44.720	Chr3	0.05
247	IS_16327288	44.840	Chr3	0.06
248	16326055	46.329	Chr3	0.02
249	IS_16326671	46.398	Chr3	0.02
250	IS_16326672	46.536	Chr3	0.02
251	163274320	46.641	Chr3	0.14
252	16327830	46.795	Chr3	0.29
253	16327735	47.382	Chr3	0.38
254	IS_16326627	47.731	Chr3	1.17
255	IS_16327372	47.751	Chr3	1.18
256	IS_16325256	47.784	Chr3	1.19
257	163271830	48.411	Chr3	0.70
258	16327183b	48.564	Chr3	0.47
259	16326179	50.248	Chr3	0.06
260	IS_16326964	50.301	Chr3	0.65
261	IS_16326965	50.475	Chr3	0.05
262	IS_16326560	50.651	Chr3	0.01
263	16326898	51.329	Chr3	0.06
264	16326199	51.989	Chr3	0.00
265	16326841	52.393	Chr3	0.00
266	IS_16327295	52.423	Chr3	0.07
267	IS_16327141	52.522	Chr3	0.06
268	IS_16325099	52.570	Chr3	0.04
269	IS_16325545	52.598	Chr3	0.03
270	16327506	52.747	Chr3	0.01
271	16326725	52.966	Chr3	0.00
272	16327619	53.430	Chr3	0.01
273	SSR01573	54.992	Chr3	0.10
274	16325984	56.574	Chr3	0.00
275	16326953	56.801	Chr3	0.03
276	16326087	59.491	Chr3	0.15
277	16327800	60.218	Chr3	0.22
278	IS_16327622	60.625	Chr3	0.00
279	16326675	60.992	Chr3	0.00
280	16326209	61.949	Chr3	0.00
281	SSR12032	62.639	Chr3	0.44
282	16325983	63.015	Chr3	0.17
283	16327708	64.054	Chr3	0.04
284	16327599	64.323	Chr3	0.00
285	16326232	64.523	Chr3	0.01
286	IS_16325698	64.609	Chr3	0.02
287	IS_16327599	64.763	Chr3	0.05
288	16326222	65.075	Chr3	0.06
289	IS_16325588	66.904	Chr3	0.44
290	IS_16327065	66.938	Chr3	0.40
291	16326868	67.114	Chr3	0.19
292	UW083890	67.352	Chr3	0.02
293	16326804	68.112	Chr3	0.02
294	16326617	68.663	Chr3	0.15
295	IS_16327293	69.193	Chr3	0.06
296	16326170	71.733	Chr3	0.07
297	SSR13262	72.029	Chr3	0.01
298	IS_16326301	72.565	Chr3	0.01
299	IS_16325523	73.533	Chr3	0.20
300	IS_16325339	73.666	Chr3	0.21
301	IS_16327394	73.785	Chr3	0.21
302	IS_16326896	74.145	Chr3	0.28
303	IS_16327495	74.189	Chr3	0.38
304	16325974	74.204	Chr3	0.41
305	IS_16327733	74.280	Chr3	0.38
306	16325967	74.325	Chr3	0.37
307	16327733	74.530	Chr3	0.49
308	16326196	74.685	Chr3	0.35
309	IS_16326396	74.718	Chr3	0.10
310	16326396	74.814	Chr3	0.03
311	16326661	75.802	Chr3	0.29
312	16326808	76.185	Chr3	0.27
313	16326486	76.191	Chr3	0.48
314	IS_16325630	76.336	Chr3	0.04
315	16326519	76.359	Chr3	0.13
316	16326406	76.646	Chr3	0.14
317	SSR23231	78.710	Chr3	0.27
318	UW084234	0.000	Chr4	0.92
319	B	2.884	Chr4	0.02
320	16327508	5.781	Chr4	0.03
321	16326608	8.533	Chr4	0.05
322	IS_16327270	8.601	Chr4	0.02
323	16327270	8.944	Chr4	0.08
324	IS_16327271	9.102	Chr4	0.08
325	IS_16327687	9.582	Chr4	0.00
326	IS_16327534	10.477	Chr4	0.01
327	IS_16327194	10.822	Chr4	0.03
328	IS_16327195	10.891	Chr4	0.03
329	IS_16327070	10.909	Chr4	0.03
330	16327195	10.993	Chr4	0.04
331	16326415	11.853	Chr4	0.01
332	25B11	12.642	Chr4	0.26
333	IS_16325044	15.626	Chr4	0.09
334	IS_16327364	15.712	Chr4	0.11
335	UW085270	16.895	Chr4	0.09
336	16326320	18.033	Chr4	0.16
337	IS_16325092	18.075	Chr4	0.16
338	IS_16325359	18.097	Chr4	0.00
339	IS_16325653	20.044	Chr4	0.04
340	IS_16325642	20.367	Chr4	0.00
341	16326018	21.633	Chr4	0.07
342	16327484	25.775	Chr4	0.38
343	16327490	26.587	Chr4	0.35
344	16327694	26.837	Chr4	0.24
345	IS_16327633	26.984	Chr4	0.19
346	IS_16327778	27.198	Chr4	0.15
347	IS_16327008	28.448	Chr4	0.08
348	IS_16327401	28.509	Chr4	0.07
349	16326420	29.151	Chr4	0.05
350	16326032	29.612	Chr4	0.02
351	16327777	30.987	Chr4	0.06
352	IS_16327749	32.726	Chr4	0.05
353	IS_16325699	33.391	Chr4	0.10
354	IS_16325062	37.280	Chr4	0.09
355	16326201	47.206	Chr4	0.01
356	16326884	47.634	Chr4	0.12
357	IS_16325225	48.879	Chr4	0.00
358	IS_16325311	49.670	Chr4	0.72
359	IS_16325054	49.900	Chr4	0.64
360	IS_16327526	50.110	Chr4	0.56
361	IS_16327004	50.386	Chr4	0.46
362	IS_16327515	50.645	Chr4	0.34
363	IS_16325666	51.135	Chr4	0.17
364	IS_16325245	51.199	Chr4	0.16
365	16326551	51.827	Chr4	0.05
366	16326480	52.206	Chr4	0.05
367	16327429	52.699	Chr4	0.09
368	IS_16326602	54.595	Chr4	0.00
369	16326514	55.109	Chr4	0.01
370	16326602	55.663	Chr4	0.06
371	16327507	55.840	Chr4	0.02
372	16327002	56.924	Chr4	0.01
373	IS_16325165	57.408	Chr4	0.27
374	IS_16325491	57.462	Chr4	0.23
375	IS_16325946	57.515	Chr4	0.23
376	IS_16325440	57.893	Chr4	0.26
377	16327609	58.787	Chr4	0.01
378	IS_16325411	60.737	Chr4	0.08
379	IS_16326927	61.274	Chr4	0.16
380	IS_16325469	62.276	Chr4	0.40
381	16327193	62.877	Chr4	0.12
382	16327812	63.174	Chr4	0.17
383	16326295	64.233	Chr4	0.16
384	SSR04649	66.076	Chr4	0.08
385	16327659	66.374	Chr4	0.28
386	16326677	66.642	Chr4	0.00
387	IS_16326677	67.360	Chr4	0.03
388	IS_16325485	67.395	Chr4	1.18
389	IS_16326887	68.360	Chr4	0.53
390	16327228	72.494	Chr4	0.15
391	16327803	73.227	Chr4	0.38
392	16326387	73.672	Chr4	0.23
393	IS_16326011	74.183	Chr4	0.28
394	IS_16325087	74.372	Chr4	0.29
395	IS_16325634	74.522	Chr4	0.30
396	IS_16327060	74.784	Chr4	0.31
397	IS_16325560	74.952	Chr4	0.31
398	IS_16326904	75.162	Chr4	0.31
399	IS_16326973	75.286	Chr4	0.31
400	IS_16325574	76.148	Chr4	0.06
401	16326494	76.436	Chr4	0.08
402	16327339	76.439	Chr4	0.08
403	IS_16325530	80.002	Chr4	0.07
404	16327739	80.437	Chr4	0.06
405	16326767	80.619	Chr4	0.22
406	IS_16325061	81.199	Chr4	0.15
407	16326597	82.934	Chr4	0.00
408	16326054	83.635	Chr4	0.10
409	16325988	83.795	Chr4	0.03
410	IS_16325989	83.911	Chr4	0.03
411	IS_16326776	83.949	Chr4	0.03
412	IS_16325988	83.951	Chr4	0.03
413	16327783	84.332	Chr4	0.10
414	16325950	85.508	Chr4	0.81
415	16327705	86.582	Chr4	1.23
416	16327574	86.826	Chr4	0.82
417	16326578	87.021	Chr4	0.11
418	IS_16326380	87.327	Chr4	0.14
419	IS_16326578	87.653	Chr4	0.18
420	IS_16325274	90.706	Chr4	0.03
421	IS_16325071	90.742	Chr4	0.03
422	IS_16325667	90.750	Chr4	0.03
423	IS_16325652	90.790	Chr4	0.02
424	IS_16325644	92.337	Chr4	0.10
425	IS_16325641	92.527	Chr4	0.19
426	16326547	93.277	Chr4	0.51
427	IS_16325961	93.449	Chr4	0.44
428	IS_16327299	93.474	Chr4	0.44
429	IS_16325951	93.965	Chr4	0.55
430	IS_16325171	93.975	Chr4	0.55
431	IS_16327781	93.994	Chr4	0.56
432	IS_16325301	94.007	Chr4	0.56
433	16326591	94.680	Chr4	0.34
434	SSR17406	95.144	Chr4	0.28
435	16326535	95.963	Chr4	0.69
436	16327519	96.411	Chr4	1.23
437	UW062963	96.795	Chr4	1.23
438	IS_16325078	97.570	Chr4	1.52
439	IS_16327598	97.596	Chr4	1.53
440	IS_16325348	97.847	Chr4	2.13
441	UW084662	98.756	Chr4	1.48
442	16327450	99.450	Chr4	3.17
443	16326738	99.643	Chr4	2.74
444	16327111	100.070	Chr4	2.23
445	16326186	100.680	Chr4	2.40
446	UW084519	101.588	Chr4	2.08
447	UW062953	104.119	Chr4	0.76
448	SSR01254	105.526	Chr4	0.39
449	UW084716	111.145	Chr4	0.01
450	16326487	0.000	Chr5	2.49
451	16326498	0.516	Chr5	0.53
452	16326721	0.829	Chr5	1.48
453	IS_16325300	1.623	Chr5	18.71
454	psl	2.043	Chr5	23.06
455	UW085415	2.354	Chr5	3.42
456	SSR00398	3.598	Chr5	1.52
457	16327616	4.696	Chr5	5.55
458	16327611	5.682	Chr5	6.59
459	16327349	6.464	Chr5	7.28
460	IS_16327166	7.091	Chr5	7.14
461	16326153	7.294	Chr5	7.34
462	IS_16327483	7.452	Chr5	7.96
463	16327166	7.498	Chr5	7.96
464	IS_16325327	7.544	Chr5	7.96
465	16326593	9.263	Chr5	8.20
466	UW063354	9.578	Chr5	9.37
467	16326630	9.725	Chr5	9.63
468	16326258	9.878	Chr5	8.38
469	16326765	9.979	Chr5	9.09
470	16326848	10.094	Chr5	8.39
471	IS_16326905	10.127	Chr5	8.33
472	IS_16325566	10.164	Chr5	8.26
473	IS_16327223	10.170	Chr5	8.25
474	IS_16326969	10.173	Chr5	8.25
475	IS_16325188	10.184	Chr5	8.23
476	IS_16326631	10.294	Chr5	8.05
477	16326093	10.319	Chr5	8.02
478	IS_16326630	10.364	Chr5	7.93
479	IS_16326693	10.468	Chr5	7.57
480	16326428	12.080	Chr5	3.93
481	16327438	12.421	Chr5	2.91
482	16326092	13.094	Chr5	1.67
483	16326587	14.355	Chr5	3.12
484	IS_16326277	14.889	Chr5	3.20
485	IS_16325182	14.900	Chr5	3.20
486	16326277	14.972	Chr5	2.52
487	16327649	15.250	Chr5	3.10
488	16326536	16.030	Chr5	3.38
489	16326876	16.905	Chr5	2.70
490	16326768	16.959	Chr5	3.07
491	16325972	17.562	Chr5	3.74
492	16326696	17.673	Chr5	3.91
493	IS_16325972	17.715	Chr5	3.68
494	16326116	17.766	Chr5	3.35
495	16326467	17.824	Chr5	3.81
496	SSR15564	20.148	Chr5	2.49
497	IS_16326994	20.293	Chr5	2.81
498	IS_16326993	20.502	Chr5	2.77
499	16326323	21.201	Chr5	1.99
500	UW085124	21.523	Chr5	2.20
501	IS_16325618	22.337	Chr5	1.93
502	16326592	22.510	Chr5	2.18
503	IS_16325526	22.746	Chr5	1.53
504	IS_16327229	23.193	Chr5	2.10
505	16326377	23.249	Chr5	2.41
506	16327105	23.372	Chr5	1.81
507	16326328	23.686	Chr5	2.07
508	16326249	23.825	Chr5	1.64
509	16327009	23.899	Chr5	1.56
510	16327775	24.040	Chr5	1.57
511	UW085223	24.665	Chr5	1.26
512	16326006	24.957	Chr5	1.29
513	SSR03341	25.929	Chr5	2.75
514	16326483	26.793	Chr5	1.79
515	IS_16326483	27.131	Chr5	1.60
516	IS_16326484	27.188	Chr5	1.59
517	16326123	27.510	Chr5	1.50
518	16327801	28.292	Chr5	1.21
519	16326485	32.248	Chr5	0.04
520	16326146	32.411	Chr5	0.47
521	16326353	32.888	Chr5	0.27
522	SSR00007	33.924	Chr5	0.29
523	IS_16326772	37.588	Chr5	0.09
524	IS_16327612	37.750	Chr5	0.08
525	16326048	38.775	Chr5	0.01
526	16326041	39.729	Chr5	0.67
527	16326710	40.402	Chr5	0.60
528	16326955	42.159	Chr5	0.41
529	IS_16325581	43.165	Chr5	0.06
530	IS_16326925	43.919	Chr5	0.12
531	IS_16325410	44.777	Chr5	0.03
532	IS_16325035	44.958	Chr5	0.02
533	IS_16325595	45.753	Chr5	0.00
534	IS_16327291	47.359	Chr5	0.00
535	IS_16326885	47.826	Chr5	0.12
536	IS_16325104	49.570	Chr5	0.04
537	IS_16325492	49.809	Chr5	0.07
538	16326446	49.814	Chr5	0.07
539	16327793	50.434	Chr5	0.05
540	16326571	56.205	Chr5	3.80
541	16326131	56.672	Chr5	3.75
542	16326287	56.748	Chr5	4.00
543	IS_16327663	56.815	Chr5	4.08
544	IS_16325423	57.203	Chr5	3.78
545	16327549	57.799	Chr5	3.08
546	16327256	59.172	Chr5	3.15
547	16326496	66.738	Chr5	1.60
548	IS_16325540	67.751	Chr5	2.61
549	IS_16325105	67.761	Chr5	2.61
550	IS_16325550	67.870	Chr5	2.62
551	IS_16325626	68.152	Chr5	2.61
552	16327706	68.247	Chr5	3.04
553	16327258	68.363	Chr5	2.96
554	16325963	68.552	Chr5	3.10
555	IS_16325268	68.604	Chr5	3.10
556	16326749	69.643	Chr5	2.78
557	16327816	69.931	Chr5	2.70
558	16326284	70.047	Chr5	2.65
559	16326726	70.252	Chr5	2.81
560	16326728	70.531	Chr5	3.36
561	16326088	70.788	Chr5	2.53
562	IS_16327540	71.169	Chr5	2.90
563	16326445	72.016	Chr5	3.11
564	IS_16327067	72.594	Chr5	3.12
565	SSR01826	74.461	Chr5	2.63
566	IS_16325501	75.453	Chr5	4.39
567	IS_16325262	75.652	Chr5	4.27
568	IS_16325200	76.835	Chr5	3.04
569	16327494	77.199	Chr5	2.34
570	16326038	77.437	Chr5	2.69
571	16327126	77.882	Chr5	2.21
572	16326790	78.611	Chr5	2.56
573	IS_16325432	0.000	Chr6	0.28
574	SSR02021	0.554	Chr6	0.67
575	16327460	1.503	Chr6	0.59
576	16327152	1.742	Chr6	0.57
577	16326090	2.054	Chr6	0.97
578	IS_16326782	2.116	Chr6	0.92
579	IS_16325290	2.121	Chr6	0.91
580	IS_16327242	2.178	Chr6	0.82
581	IS_16327243	2.237	Chr6	0.73
582	16326500	2.350	Chr6	0.61
583	25B12	2.480	Chr6	0.22
584	16326637	4.132	Chr6	0.24
585	16326847	5.025	Chr6	0.00
586	16327757	6.100	Chr6	0.01
587	16327370	12.916	Chr6	0.75
588	IS_16327828	16.353	Chr6	0.10
589	IS_16327826	16.358	Chr6	0.10
590	SSR01012	17.648	Chr6	0.26
591	SSR14949	22.104	Chr6	0.11
592	16326259	29.819	Chr6	0.01
593	16327146	30.492	Chr6	0.03
594	16326152	32.069	Chr6	0.02
595	IS_16327108	32.837	Chr6	0.05
596	IS_16325591	36.574	Chr6	0.26
597	IS_16327273	36.576	Chr6	0.26
598	IS_16327719	36.693	Chr6	0.27
599	IS_16325579	36.824	Chr6	0.28
600	16327134	39.670	Chr6	0.47
601	16326265	39.947	Chr6	0.43
602	IS_16327474	40.324	Chr6	0.34
603	IS_16327252	40.467	Chr6	0.31
604	IS_16327135	40.498	Chr6	0.30
605	IS_16327473	40.928	Chr6	0.53
606	SSR02385	42.068	Chr6	0.00
607	16326634	47.776	Chr6	0.93
608	UW085138	55.347	Chr6	0.35
609	16327153	55.685	Chr6	0.09
610	16326583	55.933	Chr6	0.07
611	16326394	56.205	Chr6	0.07
612	16325982	56.230	Chr6	0.07
613	IS_16327180	56.362	Chr6	0.13
614	IS_16327179	56.383	Chr6	0.14
615	IS_16325215	56.490	Chr6	0.20
616	16326865	56.721	Chr6	0.33
617	16326867	58.671	Chr6	0.00
618	IS_16326815	58.951	Chr6	0.04
619	IS_16327771	58.960	Chr6	0.04
620	IS_16327412	58.969	Chr6	0.04
621	IS_16327678	58.970	Chr6	0.04
622	IS_16327411	58.980	Chr6	0.04
623	16326815	59.033	Chr6	0.02
624	IS_16325205	61.743	Chr6	0.02
625	SSR05913	62.420	Chr6	0.03
626	16327596	63.632	Chr6	0.08
627	IS_16325043	64.264	Chr6	0.03
628	IS_16327264	64.356	Chr6	0.03
629	IS_16325259	64.635	Chr6	0.01
630	IS_16326655	65.230	Chr6	0.33
631	IS_16327347	65.452	Chr6	0.33
632	IS_16325137	65.453	Chr6	0.33
633	IS_16325323	65.578	Chr6	0.32
634	IS_16327487	65.699	Chr6	0.33
635	16326172	67.470	Chr6	0.55
636	UW085308	68.800	Chr6	1.21
637	16326665	69.602	Chr6	0.01
638	16326729	70.290	Chr6	0.00
639	16326554	71.146	Chr6	0.00
640	IS_16325424	76.613	Chr6	0.01
641	IS_16325452	77.279	Chr6	0.02
642	IS_16325174	81.066	Chr6	0.97
643	IS_16325480	81.457	Chr6	0.29
644	IS_16325244	81.458	Chr6	0.29
645	IS_16325089	81.830	Chr6	0.29
646	IS_16325458	86.229	Chr6	0.04
647	16326285	87.217	Chr6	0.51
648	16327615	88.250	Chr6	0.08
649	16326227	88.481	Chr6	0.03
650	16327552	88.602	Chr6	0.03
651	16326171	88.905	Chr6	0.04
652	16325971	90.104	Chr6	0.05
653	IS_16325505	92.546	Chr6	0.02
654	IS_16325510	92.768	Chr6	0.01
655	IS_16327797	93.096	Chr6	0.01
656	F	94.218	Chr6	0.01
657	IS_16326654	94.821	Chr6	0.01
658	SSR12898	95.354	Chr6	0.06
659	16326653	96.343	Chr6	0.01
660	IS_16326309	100.220	Chr6	0.11
661	16326017	106.823	Chr6	0.33
662	UW085408	0.000	Chr7	0.02
663	16327591	1.252	Chr7	0.01
664	SSR03917	1.911	Chr7	0.04
665	16326586	3.258	Chr7	0.51
666	IS_16325673	3.479	Chr7	0.70
667	IS_16325129	3.557	Chr7	0.73
668	16326412	3.720	Chr7	0.62
669	16326475	4.000	Chr7	0.57
670	16327182	4.329	Chr7	0.13
671	16327693	4.980	Chr7	0.05
672	16326466	6.559	Chr7	0.42
673	16326689	8.558	Chr7	0.12
674	16327641	9.668	Chr7	0.09
675	16326037	14.133	Chr7	0.01
676	16326461	14.984	Chr7	0.01
677	16327198	17.202	Chr7	0.07
678	16327685	17.515	Chr7	0.16
679	IS_16325209	18.180	Chr7	0.01
680	IS_16325555	18.380	Chr7	0.00
681	IS_16325573	18.458	Chr7	0.01
682	IS_16325554	18.504	Chr7	0.01
683	IS_16326890	18.523	Chr7	0.02
684	IS_16325046	18.528	Chr7	0.02
685	16326435	18.561	Chr7	0.02
686	16327553b	18.707	Chr7	0.08
687	16327554	18.709	Chr7	0.08
688	163275530	18.898	Chr7	0.52
689	16326449	21.248	Chr7	0.46
690	16326852	21.872	Chr7	0.21
691	16326028	21.893	Chr7	0.21
692	16327509	23.411	Chr7	0.26
693	UW028736	29.156	Chr7	0.12
694	16327702	32.747	Chr7	0.01
695	SSR18771	34.571	Chr7	0.35
696	IS_16327049	36.379	Chr7	0.27
697	IS_16325228	36.701	Chr7	0.24
698	16326181	36.704	Chr7	0.24
699	IS_16325112	36.819	Chr7	0.24
700	IS_16326646	36.825	Chr7	0.23
701	IS_16325406	36.848	Chr7	0.23
702	IS_16325193	36.885	Chr7	0.23
703	16326537	36.889	Chr7	0.23
704	IS_16326647	36.972	Chr7	0.23
705	16326562	37.256	Chr7	0.21
706	16327770	37.812	Chr7	0.22
707	25B06	39.775	Chr7	0.03
708	163274250	40.177	Chr7	0.02
709	16327604	43.874	Chr7	0.13
710	IS_16326902	44.736	Chr7	0.00
711	IS_16326106	45.494	Chr7	0.00
712	IS_16325356	45.635	Chr7	0.00
713	IS_16327073	45.722	Chr7	0.00
714	IS_16325661	45.776	Chr7	0.00
715	IS_16325169	45.964	Chr7	0.00
716	16327572	46.252	Chr7	0.02
717	16326105	46.508	Chr7	0.15
