# Supplementary material for: Genetic mapping of psl locus and quantitative trait loci for angular leaf spot resistance in cucumber (Cucumis sativus L.)
Source: Mol Breed. 2018 Aug 17;38(9):111. doi: 10.1007/s11032-018-0866-2 (PMC6105252; doi:10.1007/s11032-018-0866-2)
Supplement: Supplementary file 5 — Detailed description of QTL identified on chromosome 5. (XLSX 16 kb) [file 11032_2018_866_MOESM5_ESM.xlsx]

## Sheet: growth chamber test 1
No.	Locus	Position (cM)	Chromosome	LOD	Variance	% Expl.	Additive	QTL
1	IS_16325300	1.623	Chr5	18.71	0.122054	25.6	0.85141	psl5.1
2	psl	2.043	Chr5	23.06	0.122022	25.6	0.841459
3	16327616	4.696	Chr5	5.55	0.290914	9	0.76465	psl5.2
4	16327611	5.682	Chr5	6.59	0.275943	10.5	0.804667
5	16327349	6.464	Chr5	7.28	0.266063	11.4	0.747031
6	IS_16327166	7.091	Chr5	7.14	0.26749	11.3	0.786043
7	16326153	7.294	Chr5	7.34	0.265681	11.5	0.740452
8	IS_16327483	7.452	Chr5	7.96	0.257416	12.3	0.781034
9	16327166	7.498	Chr5	7.96	0.257416	12.3	0.781034
10	IS_16325327	7.544	Chr5	7.96	0.257416	12.3	0.781033
11	16326593	9.263	Chr5	8.2	0.254149	12.6	0.735323
12	UW063354	9.578	Chr5	9.37	0.240335	14	0.780434
13	16326630	9.725	Chr5	9.63	0.236008	14.4	0.807546
14	16326258	9.878	Chr5	8.38	0.25185	12.8	0.745267
15	16326765	9.979	Chr5	9.09	0.242643	13.8	0.786846
16	16326848	10.094	Chr5	8.39	0.251698	12.9	0.724003
17	IS_16326905	10.127	Chr5	8.33	0.2521	12.8	0.727242
18	IS_16325566	10.164	Chr5	8.26	0.252563	12.8	0.732489
19	IS_16327223	10.170	Chr5	8.25	0.252636	12.8	0.733523
20	IS_16326969	10.173	Chr5	8.25	0.252673	12.8	0.73405
21	IS_16325188	10.184	Chr5	8.23	0.25281	12.8	0.736069
22	IS_16326631	10.294	Chr5	8.05	0.255327	12.5	0.755708
23	16326093	10.319	Chr5	8.02	0.256011	12.4	0.760443
24	IS_16326630	10.364	Chr5	7.93	0.256126	12.4	0.75965
25	IS_16326693	10.468	Chr5	7.57	0.260408	12	0.759736

## Sheet: growth chamber test 2
No.	Locus	Position (cM)	Chromosome	LOD	Variance	% Expl.	Additive	QTL
1	IS_16325300	1.623	Chr5	21.91	0.0774087	27.6	0.860757	psl5.1
2	psl	2.043	Chr5	26.31	0.0771462	27.6	0.862230
3	16327616	4.696	Chr5	4.55	0.277625	7.1	0.668233	psl5.2
4	16327611	5.682	Chr5	5.61	0.263323	8.6	0.716375
5	16327349	6.464	Chr5	5.83	0.260084	8.9	0.647959
6	IS_16327166	7.091	Chr5	5.09	0.269564	7.9	0.648258
7	16326153	7.294	Chr5	6.29	0.254452	9.5	0.661689
8	IS_16327483	7.452	Chr5	6.55	0.251108	9.8	0.686654
9	16327166	7.498	Chr5	6.55	0.251108	9.8	0.686654
10	IS_16325327	7.544	Chr5	6.55	0.251108	9.8	0.686652
11	16326593	9.263	Chr5	5.43	0.264852	8.4	0.589459
12	UW063354	9.578	Chr5	7.25	0.242382	10.7	0.671354
13	16326630	9.725	Chr5	6.17	0.255243	9.4	0.641590
14	16326258	9.878	Chr5	6.00	0.257683	9.1	0.618666
15	16326765	9.979	Chr5	6.26	0.254196	9.5	0.643538
16	16326848	10.094	Chr5	6.56	0.250681	9.9	0.623578
17	IS_16326905	10.127	Chr5	6.45	0.251283	9.8	0.622644
18	IS_16325566	10.164	Chr5	6.32	0.252199	9.7	0.621308
19	IS_16327223	10.170	Chr5	6.30	0.252380	9.7	0.621055
20	IS_16326969	10.173	Chr5	6.29	0.252475	9.7	0.620925
21	IS_16325188	10.184	Chr5	6.24	0.252848	9.6	0.620424
22	IS_16326631	10.294	Chr5	5.66	0.260807	8.8	0.615524
23	16326093	10.319	Chr5	5.49	0.264132	8.5	0.618270
24	IS_16326630	10.364	Chr5	5.37	0.264227	8.5	0.617104
25	IS_16326693	10.468	Chr5	4.57	0.276039	7.3	0.582202
