# Supplementary material for: Genetic mapping of psl locus and quantitative trait loci for angular leaf spot resistance in cucumber (Cucumis sativus L.)
Source: Mol Breed. 2018 Aug 17;38(9):111. doi: 10.1007/s11032-018-0866-2 (PMC6105252; doi:10.1007/s11032-018-0866-2)
Supplement: Supplementary file 6 — Genomic region of the QTL intervals. (XLSX 40 kb) [file 11032_2018_866_MOESM6_ESM.xlsx]

## Sheet: Genomic region of QTL 
Gene	Region	Annotation
Csa5G082290	1Mb upstream	Nuclear pore complex protein Nup155; contains IPR004870 (Nucleoporin, Nup155-like)
Csa5G082300	1Mb upstream	Nuclear pore complex protein Nup155; contains IPR004870 (Nucleoporin, Nup155-like)
Csa5G082800	1Mb upstream	Unknown protein
Csa5G083300	1Mb upstream	Integrator complex subunit 7; contains IPR016024 (Armadillo-type fold)
Csa5G083800	1Mb upstream	Integrator complex subunit; contains IPR016024 (Armadillo-type fold)
Csa5G083810	1Mb upstream	Unknown protein
Csa5G083820	1Mb upstream	UDP-3-O-[3-hydroxymyristoyl] N-acetylglucosamine deacetylase; contains IPR004463 (UDP-3-O-acyl N-acetylglucosamine deacetylase)
Csa5G083830	1Mb upstream	UDP-3-O-[3-hydroxymyristoyl] N-acetylglucosamine deacetylase; contains IPR004463 (UDP-3-O-acyl N-acetylglucosamine deacetylase)
Csa5G083840	1Mb upstream	Unknown protein
Csa5G083850	1Mb upstream	UDP-3-O-[3-hydroxymyristoyl] N-acetylglucosamine deacetylase, putative; contains IPR004463 (UDP-3-O-acyl N-acetylglucosamine deacetylase)
Csa5G083860	1Mb upstream	Microtubule-associated proteins 70-3; contains IPR009768 (Myosin II heavy chain-like)
Csa5G090860	1Mb upstream	Tetratricopeptide repeat domain-containing protein
Csa5G090870	1Mb upstream	Unknown protein
Csa5G090880	1Mb upstream	Unknown protein
Csa5G090890	1Mb upstream	Unknown protein
Csa5G091390	1Mb upstream	Unknown protein
Csa5G091890	1Mb upstream	Putative inositol phosphatase; contains IPR005135 (Endonuclease/exonuclease/phosphatase)
Csa5G091900	1Mb upstream	Unknown protein
Csa5G092900	1Mb upstream	Putative microtubule-associated protein; contains IPR007145 (Microtubule-associated protein, MAP65/Ase1/PRC1)
Csa5G092910	1Mb upstream	GAGA-binding transcriptional activator; contains IPR010409 (GAGA binding-like)
Csa5G092920	1Mb upstream	GAGA-binding transcriptional activator; contains IPR010409 (GAGA binding-like)
Csa5G092930	1Mb upstream	Putative zinc finger protein; contains IPR013087 (Zinc finger C2H2-type/integrase DNA-binding domain), IPR019786 (Zinc finger, PHD-type, conserved site)
Csa5G092940	1Mb upstream	Putative receptor-like protein kinase; contains IPR001611 (Leucine-rich repeat), IPR003591 (Leucine-rich repeat, typical subtype), IPR011009 (Protein kinase-like domain), IPR013210 (Leucine-rich repeat-containing N-terminal, type 2), IPR013320 (Concanavalin A-like lectin/glucanase, subgroup), IPR025875 (Leucine rich repeat 4)
Csa5G092950	1Mb upstream	Unknown protein
Csa5G096450	1Mb upstream	mRNA, clone: RTFL01-15-D07; contains IPR009770 (Domain of unknown function DUF1338)
Csa5G096460	1Mb upstream	Transmembrane 9 superfamily protein member; contains IPR004240 (Nonaspanin (TM9SF)), IPR016196 (Major facilitator superfamily domain, general substrate transporter)
Csa5G097460	1Mb upstream	GTPase IMAP family member 4; contains IPR006703 (AIG1), IPR027417 (P-loop containing nucleoside triphosphate hydrolase)
Csa5G097960	1Mb upstream	Aig1, putative; contains IPR006703 (AIG1)
Csa5G097970	1Mb upstream	Avirulence-responsive protein
Csa5G097980	1Mb upstream	GTPase IMAP family member 4; contains IPR006703 (AIG1), IPR027417 (P-loop containing nucleoside triphosphate hydrolase)
Csa5G098980	1Mb upstream	Sodium/hydrogen exchanger, putative, expressed; contains IPR006153 (Cation/H+ exchanger), IPR018422 (Cation/H+ exchanger, CPA1 family)
Csa5G098990	1Mb upstream	Unknown protein
Csa5G099490	1Mb upstream	Glutamate decarboxylase
Csa5G099500	1Mb upstream	Protease inhibitor/seed storage/lipid transfer protein family protein; contains IPR016140 (Bifunctional inhibitor/plant lipid transfer protein/seed storage helical domain)
Csa5G100000	1Mb upstream	Glutamate decarboxylase, putative; contains IPR002129 (Pyridoxal phosphate-dependent decarboxylase), IPR015424 (Pyridoxal phosphate-dependent transferase)
Csa5G106000	1Mb upstream	Unknown protein
Csa5G106010	1Mb upstream	Glutamate decarboxylase; contains IPR002129 (Pyridoxal phosphate-dependent decarboxylase), IPR015424 (Pyridoxal phosphate-dependent transferase)
Csa5G106020	1Mb upstream	Probable peptide/nitrate transporter; contains IPR000109 (Proton-dependent oligopeptide transporter family), IPR016196 (Major facilitator superfamily domain, general substrate transporter)
Csa5G106030	1Mb upstream	Putative peptide/nitrate transporter; contains IPR000109 (Proton-dependent oligopeptide transporter family), IPR016196 (Major facilitator superfamily domain, general substrate transporter)
Csa5G107030	1Mb upstream	Peptide transporter 1; contains IPR000109 (Proton-dependent oligopeptide transporter family)
Csa5G107040	1Mb upstream	Unknown protein
Csa5G107050	1Mb upstream	Regulatory protein; contains IPR005069 (Nucleotide-diphospho-sugar transferase)
Csa5G107060	1Mb upstream	MORN repeat protein; contains IPR003409 (MORN motif)
Csa5G114060	1Mb upstream	Protein ACCUMULATION AND REPLICATION OF CHLOROPLASTS 3; contains IPR003008 (Tubulin/FtsZ, GTPase domain)
Csa5G114560	1Mb upstream	Unknown protein
Csa5G114570	1Mb upstream	Defensin protein 1; contains IPR008176 (Gamma thionin)
Csa5G114580	1Mb upstream	Pentatricopeptide repeat-containing protein; contains IPR002885 (Pentatricopeptide repeat), IPR011990 (Tetratricopeptide-like helical)
Csa5G114590	1Mb upstream	TPR repeat protein; contains IPR011990 (Tetratricopeptide-like helical)
Csa5G114600	1Mb upstream	Unknown protein
Csa5G114610	1Mb upstream	40S ribosomal protein S18, putative; contains IPR001892 (Ribosomal protein S13), IPR027437 (30s ribosomal protein S13, C-terminal)
Csa5G114620	1Mb upstream	Putative PPR repeat protein
Csa5G114630	1Mb upstream	Pentatricopeptide repeat-containing protein, putative; contains IPR002885 (Pentatricopeptide repeat), IPR011990 (Tetratricopeptide-like helical)
Csa5G114640	1Mb upstream	Leucine-rich repeat receptor-like protein kinase; contains IPR001611 (Leucine-rich repeat), IPR003591 (Leucine-rich repeat, typical subtype), IPR013210 (Leucine-rich repeat-containing N-terminal, type 2), IPR025875 (Leucine rich repeat 4)
Csa5G114650	1Mb upstream	Unknown protein
Csa5G115150	1Mb upstream	Leucine-rich repeat receptor-like protein kinase; contains IPR001611 (Leucine-rich repeat), IPR003591 (Leucine-rich repeat, typical subtype), IPR013210 (Leucine-rich repeat-containing N-terminal, type 2), IPR025875 (Leucine rich repeat 4)
Csa5G115160	1Mb upstream	Putative homeodomain-like transcription factor superfamily protein; contains IPR022228 (Protein of unknown function DUF3755)
Csa5G115170	1Mb upstream	Glutaredoxin-related-like protein; contains IPR006869 (Domain of unknown function DUF547), IPR011991 (Winged helix-turn-helix DNA-binding domain), IPR012336 (Thioredoxin-like fold)
Csa5G115670	1Mb upstream	BTB/POZ domain-containing protein; contains IPR027356 (NPH3 domain)
Csa5G116170	1Mb upstream	Squalene epoxidase
Csa5G118170	1Mb upstream	F-box family protein; contains IPR001810 (F-box domain, cyclin-like), IPR005174 (Protein of unknown function DUF295)
Csa5G118180	1Mb upstream	AP-5 complex subunit beta-1
Csa5G118190	1Mb upstream	Spore coat protein, putative; contains IPR008972 (Cupredoxin)
Csa5G118690	1Mb upstream	Charged multivesicular body protein; contains IPR005024 (Snf7)
Csa5G119690	1Mb upstream	Putative endonuclease or glycosyl hydrolase; contains IPR021139 (NYN domain, limkain-b1-type), IPR024768 (Limkain-b1), IPR025677 (OST-HTH associated domain)
Csa5G119700	1Mb upstream	Pectinesterase; contains IPR006501 (Pectinesterase inhibitor), IPR011050 (Pectin lyase fold/virulence factor)
Csa5G125700	1Mb upstream	Pectinesterase; contains IPR006501 (Pectinesterase inhibitor), IPR011050 (Pectin lyase fold/virulence factor)
Csa5G125710	1Mb upstream	NEFA-interacting nuclear protein NIP30, putative; contains IPR019331 (NEFA-interacting nuclear protein NIP30, N-terminal)
Csa5G126710	1Mb upstream	Proline-tRNA ligase; contains IPR004499 (Proline-tRNA ligase, class IIa, archaeal-type)
Csa5G126720	1Mb upstream	Bifunctional aminoacyl-tRNA synthetase
Csa5G126730	1Mb upstream	cDNA clone:J023109D15, full insert sequence; contains IPR004038 (Ribosomal protein L7Ae/L30e/S12e/Gadd45)
Csa5G128230	1Mb upstream	Ribonuclease P, putative
Csa5G128240	1Mb upstream	Chitinase; contains IPR000726 (Glycoside hydrolase, family 19, catalytic), IPR023346 (Lysozyme-like domain)
Csa5G128250	1Mb upstream	Putative protoporphyrinogen IX oxidase; contains IPR004572 (Protoporphyrinogen oxidase), IPR027418 (Protoporphyrinogen oxidase, C-terminal domain)
Csa5G128260	1Mb upstream	Peptidyl-prolyl cis-trans isomerase; contains IPR002130 (Cyclophilin-like peptidyl-prolyl cis-trans isomerase domain)
Csa5G128270	1Mb upstream	Catalytic/ hydrolase
Csa5G128280	1Mb upstream	Putative hydrolase; contains IPR006402 (HAD-superfamily hydrolase, subfamily IA, variant 3), IPR023214 (HAD-like domain)
Csa5G128780	1Mb upstream	Germin-like protein 16; contains IPR001929 (Germin)
Csa5G129280	1Mb upstream	Germin-like protein 16; contains IPR001929 (Germin)
Csa5G129290	1Mb upstream	Pentatricopeptide repeat-containing protein
Csa5G129300	1Mb upstream	Hepatocellular carcinoma-associated antigen 59 family protein, expressed; contains IPR010756 (Hepatocellular carcinoma-associated antigen 59)
Csa5G129310	1Mb upstream	Unknown protein
Csa5G129320	1Mb upstream	Dehydrogenase/reductase; contains IPR002198 (Short-chain dehydrogenase/reductase SDR)
Csa5G129340	1Mb upstream	Pentatricopeptide repeat-containing protein; contains IPR002885 (Pentatricopeptide repeat)
Csa5G135340	1Mb upstream	Chaperone protein htpG family protein; contains IPR001404 (Heat shock protein Hsp90)
Csa5G135350	1Mb upstream	Transcription factor; contains IPR011598 (Myc-type, basic helix-loop-helix (bHLH) domain)
Csa5G136350	1Mb upstream	Unknown protein
Csa5G136360	1Mb upstream	Beta-galactosidase; contains IPR001944 (Glycoside hydrolase, family 35), IPR017853 (Glycoside hydrolase, superfamily)
Csa5G136860	1Mb upstream	Unknown protein
Csa5G136870	1Mb upstream	Unknown protein
Csa5G136880	1Mb upstream	Unknown protein
Csa5G136890	1Mb upstream	Myosin-like protein
Csa5G136900	1Mb upstream	Unknown protein
Csa5G137400	1Mb upstream	Unknown protein
Csa5G137410	1Mb upstream	Unknown protein
Csa5G137420	1Mb upstream	Unknown protein
Csa5G137430	1Mb upstream	BZip transcription factor; contains IPR004827 (Basic-leucine zipper domain)
Csa5G137440	1Mb upstream	Lag1 longevity assurance-like 3; contains IPR016439 (Longevity assurance, LAG1/LAC1)
Csa5G137450	1Mb upstream	AT3g25550/MWL2_17
Csa5G137960	1Mb upstream	Unknown protein
Csa5G138460	1Mb upstream	Putative golgin subfamily A member 6-like protein 5
Csa5G138470	1Mb upstream	Unknown protein
Csa5G138480	1Mb upstream	Heat shock protein 22; contains IPR008978 (HSP20-like chaperone)
Csa5G138490	1Mb upstream	Unknown protein; contains IPR025322 (Protein of unknown function DUF4228)
Csa5G138500	1Mb upstream	Unknown protein
Csa5G138510	1Mb upstream	Arginine/serine-rich splicing factor, putative; contains IPR012677 (Nucleotide-binding, alpha-beta plait)
Csa5G139010	1Mb upstream	Pseudo-response regulator 5; contains IPR010402 (CCT domain), IPR011006 (CheY-like superfamily)
Csa5G139020	1Mb upstream	NHL1; contains IPR004864 (Late embryogenesis abundant protein, LEA-14)
Csa5G139030	1Mb upstream	Unknown protein; contains IPR015797 (NUDIX hydrolase domain-like)
Csa5G139040	1Mb upstream	Unknown protein
Csa5G139050	1Mb upstream	Nuclear protein localization, putative; contains IPR007717 (Nuclear pore localisation protein NPL4), IPR024682 (Nuclear pore localisation protein Npl4, ubiquitin-like domain)
Csa5G139060	1Mb upstream	Protease m50 membrane-bound transcription factor site 2 protease, putative; contains IPR001193 (Sterol-regulatory element binding proteins intramembrane protease)
Csa5G139070	1Mb upstream	Putative uncharacterized protein OSJNBa0005K07.5
Csa5G139080	1Mb upstream	SAM domain family protein; contains IPR003397 (Mitochondrial inner membrane translocase subunit Tim17/Tim22/Tim23/peroxisomal protein PMP24)
Csa5G139090	1Mb upstream	Calcium-dependent protein kinase, putative; contains IPR011009 (Protein kinase-like domain), IPR011992 (EF-hand-like domain)
Csa5G139100	1Mb upstream	Auxin-induced protein-like; contains IPR003676 (Auxin responsive SAUR protein)
Csa5G139110	1Mb upstream	Putative ubiquitin-60s ribosomal protein; contains IPR001975 (Ribosomal protein L40e), IPR011332 (Ribosomal protein, zinc-binding domain), IPR019955 (Ubiquitin supergroup), IPR019956 (Ubiquitin subgroup)
Csa5G139120	1Mb upstream	Aldo-keto reductase; contains IPR001395 (Aldo/keto reductase), IPR023210 (NADP-dependent oxidoreductase domain)
Csa5G139130	1Mb upstream	6-phosphogluconolactonase, putative; contains IPR006148 (Glucosamine/galactosamine-6-phosphate isomerase)
Csa5G139140	1Mb upstream	6-phosphogluconolactonase, putative; contains IPR006148 (Glucosamine/galactosamine-6-phosphate isomerase)
Csa5G139150	1Mb upstream	TBC1 domain family member; contains IPR000195 (Rab-GTPase-TBC domain)
Csa5G139160	1Mb upstream	Cytochrome b5; contains IPR001199 (Cytochrome b5-like heme/steroid binding domain)
Csa5G139170	1Mb upstream	Glucan endo-1,3-beta-glucosidase, putative; contains IPR000490 (Glycoside hydrolase, family 17), IPR012946 (X8), IPR017853 (Glycoside hydrolase, superfamily)
Csa5G139180	1Mb upstream	WD-repeat protein, putative; contains IPR015943 (WD40/YVTN repeat-like-containing domain), IPR020472 (G-protein beta WD-40 repeat)
Csa5G139190	1Mb upstream	Histone-lysine N-methyltransferase; contains IPR001214 (SET domain), IPR013083 (Zinc finger, RING/FYVE/PHD-type)
Csa5G139200	1Mb upstream	Unknown protein
Csa5G139210	1Mb upstream	Dof zinc finger protein; contains IPR003851 (Zinc finger, Dof-type)
Csa5G139220	1Mb upstream	Impaired sucrose induction 1-like protein; contains IPR012535 (Cell division protein Cdc14), IPR016024 (Armadillo-type fold)
Csa5G139230	1Mb upstream	Unknown protein
Csa5G139240	1Mb upstream	Protein yippee-like; contains IPR004910 (Yippee-like protein)
Csa5G139250	QTL psl5.1	Protein yippee-like; contains IPR004910 (Yippee-like protein)
Csa5G139260	QTL psl5.1	Major facilitator superfamily domain-containing protein; contains IPR008509 (Protein of unknown function DUF791), IPR016196 (Major facilitator superfamily domain, general substrate transporter)
Csa5G139270	QTL psl5.1	Mitochondrial chaperone BCS1; contains IPR025753 (AAA-type ATPase, N-terminal domain), IPR027417 (P-loop containing nucleoside triphosphate hydrolase)
Csa5G139280	QTL psl5.1	ATPase; contains IPR027417 (P-loop containing nucleoside triphosphate hydrolase)
Csa5G139290	QTL psl5.1	Importin beta subunit; contains IPR016024 (Armadillo-type fold), IPR027140 (Importin subunit beta)
Csa5G139300	QTL psl5.1	Acyl-CoA-binding domain-containing protein 6; contains IPR014352 (FERM/acyl-CoA-binding protein, 3-helical bundle), IPR020683 (Ankyrin repeat-containing domain)
Csa5G139310	QTL psl5.1	Importin beta subunit; contains IPR016024 (Armadillo-type fold), IPR027140 (Importin subunit beta)
Csa5G139320	QTL psl5.1	Unknown protein
Csa5G139330	QTL psl5.1	Unknown protein
Csa5G139340	QTL psl5.1	Kinesin light chain, putative
Csa5G139350	QTL psl5.1	Kinesin light chain, putative; contains IPR011990 (Tetratricopeptide-like helical)
Csa5G139360	QTL psl5.1	At2g46550-like protein
Csa5G139370	QTL psl5.1	Hydrolase, alpha/beta fold family protein; contains IPR000073 (Alpha/beta hydrolase fold-1), IPR000639 (Epoxide hydrolase-like)
Csa5G139380	QTL psl5.1	Unknown protein; contains IPR007789 (Protein of unknown function DUF688)
Csa5G139390	QTL psl5.1	Protein IQ-domain 21; contains IPR000048 (IQ motif, EF-hand binding site), IPR025064 (Domain of unknown function DUF4005)
Csa5G139400	QTL psl5.1	AT3g49250/F2K15_110
Csa5G139410	QTL psl5.1	Unknown protein
Csa5G139420	QTL psl5.1	Dipeptidyl peptidase; contains IPR001375 (Peptidase S9, prolyl oligopeptidase, catalytic domain), IPR002469 (Peptidase S9B, dipeptidylpeptidase IV N-terminal)
Csa5G139430	QTL psl5.1	Pectinesterase; contains IPR006501 (Pectinesterase inhibitor), IPR011050 (Pectin lyase fold/virulence factor)
Csa5G139440	QTL psl5.1	Nuclear migration protein nudC; contains IPR008978 (HSP20-like chaperone)
Csa5G139450	QTL psl5.1	Zinc finger protein CONSTANS-like protein; contains IPR010402 (CCT domain)
Csa5G139460	QTL psl5.1	Eukaryotic translation initiation factor 3 subunit 10-like
Csa5G139470	QTL psl5.1	Unknown protein
Csa5G139480	QTL psl5.1	Unknown protein
Csa5G139490	QTL psl5.1	UPF0369 protein C6orf57-like; contains IPR012875 (Protein of unknown function DUF1674)
Csa5G139500	QTL psl5.1	Spermidine synthase 1, putative; contains IPR001045 (Spermidine/spermine synthases family)
Csa5G139510	QTL psl5.1	Cyclic nucleotide-gated ion channel, putative; contains IPR005821 (Ion transport domain), IPR014710 (RmlC-like jelly roll fold)
Csa5G139520	QTL psl5.1	Unknown protein
Csa5G139530	QTL psl5.1	Chaperone protein dnaJ; contains IPR001623 (DnaJ domain), IPR024593 (Domain of unknown function DUF3444)
Csa5G139540	QTL psl5.1	Abscisic acid receptor PYL8; contains IPR019587 (Polyketide cyclase/dehydrase), IPR023393 (START-like domain)
Csa5G139550	QTL psl5.1	Unknown protein
Csa5G139560	QTL psl5.1	ATP-dependent zinc metalloprotease FtsH; contains IPR005936 (Peptidase, FtsH), IPR027417 (P-loop containing nucleoside triphosphate hydrolase)
Csa5G139570	QTL psl5.1	Polypyrimidine tract binding protein, putative; contains IPR012677 (Nucleotide-binding, alpha-beta plait)
Csa5G139580	QTL psl5.1	Polypyrimidine tract-binding protein-like protein
Csa5G139590	QTL psl5.1	Pentatricopeptide repeat-containing protein; contains IPR002885 (Pentatricopeptide repeat), IPR011990 (Tetratricopeptide-like helical)
Csa5G139600	QTL psl5.1	Bidirectional sugar transporter N3; contains IPR004316 (SWEET sugar transporter)
Csa5G139610	QTL psl5.1	R3 MYB transcription factor; contains IPR009057 (Homeodomain-like)
Csa5G139620	QTL psl5.1	Mitochondrial carrier protein, putative; contains IPR018108 (Mitochondrial substrate/solute carrier), IPR023395 (Mitochondrial carrier domain)
Csa5G139630	QTL psl5.1	Ethylene responsive transcription factor 1a; contains IPR016177 (DNA-binding, integrase-type)
Csa5G139640	QTL psl5.1	Ubiquitin conjugating enzyme; contains IPR016135 (Ubiquitin-conjugating enzyme/RWD-like), IPR023313 (Ubiquitin-conjugating enzyme, active site)
Csa5G139650	QTL psl5.1	Myosin; contains IPR010926 (Myosin tail 2)
Csa5G139660	QTL psl5.1	Putative receptor-like kinase; contains IPR001611 (Leucine-rich repeat), IPR011009 (Protein kinase-like domain), IPR013210 (Leucine-rich repeat-containing N-terminal, type 2)
Csa5G139670	QTL psl5.1	Unknown protein
Csa5G139680	QTL psl5.1	Unknown protein
Csa5G139690	QTL psl5.1	HAT family dimerization domain-containing protein; contains IPR007021 (Domain of unknown function DUF659), IPR008906 (HAT dimerisation), IPR012337 (Ribonuclease H-like domain)
Csa5G139700	QTL psl5.1	Proline-rich cell wall protein-like; contains IPR009060 (UBA-like)
Csa5G139710	QTL psl5.1	Probable beta-1,3-galactosyltransferase 11; contains IPR002659 (Glycosyl transferase, family 31), IPR025298 (Domain of unknown function DUF4094)
Csa5G139720	QTL psl5.1	ATP-dependent RNA helicase; contains IPR001650 (Helicase, C-terminal), IPR014001 (Helicase, superfamily 1/2, ATP-binding domain), IPR014014 (RNA helicase, DEAD-box type, Q motif), IPR027417 (P-loop containing nucleoside triphosphate hydrolase)
Csa5G139730	QTL psl5.1	Acidic endochitinase; contains IPR017853 (Glycoside hydrolase, superfamily)
Csa5G139740	QTL psl5.1	Acidic endochitinase; contains IPR017853 (Glycoside hydrolase, superfamily)
Csa5G139750	QTL psl5.1	Unknown protein
Csa5G139760	QTL psl5.1	Acidic endochitinase; contains IPR017853 (Glycoside hydrolase, superfamily)
Csa5G139770	QTL psl5.1	Acidic endochitinase; contains IPR017853 (Glycoside hydrolase, superfamily)
Csa5G139780	QTL psl5.1	Cytochrome P450, putative; contains IPR001128 (Cytochrome P450)
Csa5G139790	QTL psl5.1	Timeless family protein; contains IPR006906 (Timeless protein), IPR007725 (Timeless C-terminal)
Csa5G139800	QTL psl5.1	Unknown protein
Csa5G139810	QTL psl5.1	Unknown protein
Csa5G139820	QTL psl5.1	Unknown protein
Csa5G139830	QTL psl5.1	Unknown protein
Csa5G139840	QTL psl5.1	Abortive infection protein (Precursor); contains IPR003675 (CAAX amino terminal protease)
Csa5G139850	QTL psl5.1	Probable membrane-associated kinase regulator 6
Csa5G139860	QTL psl5.1	C4-dicarboxylate transporter/malic acid transport protein; contains IPR004695 (C4-dicarboxylate transporter/malic acid transport protein)
Csa5G139870	QTL psl5.1	ATPase family gene 2 protein; contains IPR027417 (P-loop containing nucleoside triphosphate hydrolase)
Csa5G139880	QTL psl5.1	Pre-rRNA-processing protein PNO1; contains IPR004087 (K Homology domain)
Csa5G139890	QTL psl5.1	F-box protein; contains IPR001810 (F-box domain, cyclin-like)
Csa5G139900	QTL psl5.1	Probable membrane-associated kinase regulator 5
Csa5G139910	QTL psl5.1	Trafficking protein particle complex subunit 1; contains IPR007233 (Sybindin-like protein)
Csa5G139920	QTL psl5.1	60S ribosomal protein l9; contains IPR000702 (Ribosomal protein L6)
Csa5G139930	QTL psl5.1	WRKY transcription factor; contains IPR003657 (DNA-binding WRKY)
Csa5G139940	QTL psl5.1	WRKY transcription factor
Csa5G140440	QTL psl5.1	AT5g62650/MRG21_7; contains IPR007378 (Tic22-like)
Csa5G140450	QTL psl5.1	Metal ion binding protein; contains IPR006121 (Heavy metal-associated domain, HMA)
Csa5G140460	QTL psl5.1	MYB transcription factor; contains IPR009057 (Homeodomain-like)
Csa5G140470	QTL psl5.1	Unknown protein
Csa5G140480	QTL psl5.1	Polygalacturonase; contains IPR000743 (Glycoside hydrolase, family 28), IPR011050 (Pectin lyase fold/virulence factor)
Csa5G140490	QTL psl5.1	Site-determining protein; contains IPR025501 (ATP binding protein MinD), IPR027417 (P-loop containing nucleoside triphosphate hydrolase)
Csa5G140500	QTL psl5.1	Putative RNA-binding protein 18; contains IPR012677 (Nucleotide-binding, alpha-beta plait)
Csa5G140510	QTL psl5.1	Membrane protein, putative; contains IPR008537 (Protein of unknown function DUF819)
Csa5G140520	QTL psl5.1	Unknown protein
Csa5G140530	QTL psl5.1	Scarecrow-like 1 transcription factor; contains IPR005202 (Transcription factor GRAS)
Csa5G141030	QTL psl5.1	EMB1923
Csa5G141040	QTL psl5.1	Subtilisin-like serine protease; contains IPR015500 (Peptidase S8, subtilisin-related), IPR023828 (Peptidase S8, subtilisin, Ser-active site)
Csa5G141050	QTL psl5.1	Multidrug resistance protein MdtK; contains IPR002528 (Multi antimicrobial extrusion protein)
Csa5G141060	QTL psl5.1	Putative 30S ribosomal protein S9; contains IPR000754 (Ribosomal protein S9), IPR020568 (Ribosomal protein S5 domain 2-type fold)
Csa5G141070	QTL psl5.1	AT5g52420/K24M7_17
Csa5G141080	QTL psl5.1	SKP1-like protein; contains IPR001232 (SKP1 component)
Csa5G141090	QTL psl5.1	Unknown protein
Csa5G141100	QTL psl5.1	Dehydrogenase/reductase SDR family member 13; contains IPR002347 (Glucose/ribitol dehydrogenase)
Csa5G141110	QTL psl5.1	Short-chain dehydrogenase/reductase family protein; contains IPR002347 (Glucose/ribitol dehydrogenase)
Csa5G141120	QTL psl5.1	Cell division cycle, putative; contains IPR015943 (WD40/YVTN repeat-like-containing domain)
Csa5G141130	QTL psl5.1	Protein DYAD
Csa5G141140	QTL psl5.1	Protein DYAD
Csa5G141150	QTL psl5.1	8-amino-7-oxononanoate synthase-like protein; contains IPR015424 (Pyridoxal phosphate-dependent transferase)
Csa5G141160	QTL psl5.1	Lipoxygenase-like protein domain-containing protein 1; contains IPR008976 (Lipase/lipooxygenase, PLAT/LH2)
Csa5G141170	QTL psl5.1	mRNA, clone: RTFL01-46-D12
Csa5G141180	QTL psl5.1	Ulp1 peptidase-like; contains IPR015410 (Domain of unknown function DUF1985)
Csa5G141190	QTL psl5.1	En/Spm-like transposon protein
Csa5G146190	QTL psl5.1	Aquaporin; contains IPR000425 (Major intrinsic protein), IPR023271 (Aquaporin-like)
Csa5G146200	QTL psl5.1	Aquaporin; contains IPR000425 (Major intrinsic protein), IPR023271 (Aquaporin-like)
Csa5G146210	QTL psl5.1	Receptor protein kinase, putative; contains IPR011009 (Protein kinase-like domain)
Csa5G146230	QTL psl5.1	Transmembrane protein 120; contains IPR012926 (TMPIT-like)
Csa5G146240	QTL psl5.1	Methyltransferase; contains IPR004159 (Putative S-adenosyl-L-methionine-dependent methyltransferase)
Csa5G146250	QTL psl5.1	HEAT repeat-containing protein; contains IPR016024 (Armadillo-type fold), IPR025283 (Domain of unknown function DUF4042)
Csa5G146260	QTL psl5.1	RING finger protein; contains IPR013083 (Zinc finger, RING/FYVE/PHD-type)
Csa5G146270	QTL psl5.1	At1g73940/F2P9_19
Csa5G146280	QTL psl5.1	Alcohol dehydrogenase, putative; contains IPR002085 (Alcohol dehydrogenase superfamily, zinc-type), IPR016040 (NAD(P)-binding domain), IPR020843 (Polyketide synthase, enoylreductase)
Csa5G146290	QTL psl5.1	Unknown protein
Csa5G146300	QTL psl5.1	Ethylene-responsive transcription factor; contains IPR016177 (DNA-binding, integrase-type)
Csa5G146310	QTL psl5.1	Auxin response factor 2; contains IPR015300 (DNA-binding pseudobarrel domain)
Csa5G146320	QTL psl5.1	Alpha-l-fucosidase, putative; contains IPR000933 (Glycoside hydrolase, family 29), IPR008979 (Galactose-binding domain-like), IPR017853 (Glycoside hydrolase, superfamily)
Csa5G146820	QTL psl5.1	Putative uncharacterized protein unannotated coding sequence from BAC F9L11
Csa5G146830	QTL psl5.1	Metal ion binding protein, putative; contains IPR006121 (Heavy metal-associated domain, HMA)
Csa5G146840	QTL psl5.1	Zinc finger family protein; contains IPR011016 (Zinc finger, RING-CH-type), IPR013083 (Zinc finger, RING/FYVE/PHD-type)
Csa5G146850	QTL psl5.1	WAT1-related protein; contains IPR000620 (Drug/metabolite transporter)
Csa5G146860	QTL psl5.1	Mitochondrial import inner membrane translocase subunit Tim13, putative; contains IPR004217 (Tim10/DDP family zinc finger)
Csa5G146870	QTL psl5.1	1-aminocyclopropane-1-carboxylate oxidase, putative; contains IPR005123 (Oxoglutarate/iron-dependent dioxygenase), IPR026992 (Non-haem dioxygenase N-terminal domain), IPR027443 (Isopenicillin N synthase-like)
Csa5G146880	QTL psl5.1	Unknown protein
Csa5G146890	QTL psl5.1	50S ribosomal protein L11; contains IPR000911 (Ribosomal protein L11)
Csa5G146900	QTL psl5.1	Putative beta-1,3-galactosyltransferase 8; contains IPR002659 (Glycosyl transferase, family 31), IPR025298 (Domain of unknown function DUF4094)
Csa5G146910	QTL psl5.1	Membrane related protein CP5, putative; contains IPR002913 (START domain), IPR023393 (START-like domain)
Csa5G146920	QTL psl5.1	Unknown protein
Csa5G146930	QTL psl5.1	Unknown protein
Csa5G146940	QTL psl5.1	Unknown protein
Csa5G146950	QTL psl5.1	Granule-bound starch synthase; contains IPR001296 (Glycosyl transferase, family 1), IPR013534 (Starch synthase, catalytic domain)
Csa5G146960	QTL psl5.1	Glucan endo-1,3-beta-glucosidase, putative; contains IPR000490 (Glycoside hydrolase, family 17), IPR017853 (Glycoside hydrolase, superfamily)
Csa5G146970	QTL psl5.1	Ubiquitin carboxyl-terminal hydrolase; contains IPR001394 (Peptidase C19, ubiquitin carboxyl-terminal hydrolase 2), IPR006615 (Peptidase C19, ubiquitin-specific peptidase, DUSP domain)
Csa5G147470	QTL psl5.1	Alcohol dehydrogenase, putative; contains IPR002085 (Alcohol dehydrogenase superfamily, zinc-type), IPR011032 (GroES-like), IPR013149 (Alcohol dehydrogenase, C-terminal), IPR016040 (NAD(P)-binding domain)
Csa5G148470	QTL psl5.1	NAC domain protein,; contains IPR003441 (No apical meristem (NAM) protein)
Csa5G148480	QTL psl5.1	Glutaredoxin family protein; contains IPR012336 (Thioredoxin-like fold)
Csa5G148490	QTL psl5.1	Serine/threonine-protein kinase MRCK beta
Csa5G148500	QTL psl5.1	GDSL esterase/lipase; contains IPR001087 (Lipase, GDSL)
Csa5G148510	QTL psl5.1	Hydrolase, alpha/beta fold family protein; contains IPR000073 (Alpha/beta hydrolase fold-1)
Csa5G148520	QTL psl5.1	Methionine-gamma-lyase; contains IPR000277 (Cys/Met metabolism, pyridoxal phosphate-dependent enzyme), IPR015424 (Pyridoxal phosphate-dependent transferase)
Csa5G148530	QTL psl5.1	Abhydrolase domain-containing protein; contains IPR012020 (AB-hydrolase YheT, putative)
Csa5G148540	QTL psl5.1	Putative uncharacterized protein P0022B05.120; contains IPR007493 (Protein of unknown function DUF538)
Csa5G148550	QTL psl5.1	Metal transporter protein; contains IPR004813 (Oligopeptide transporter, OPT superfamily)
Csa5G148560	QTL psl5.1	Metal transporter protein; contains IPR004813 (Oligopeptide transporter, OPT superfamily)
Csa5G148570	QTL psl5.1	Putative uncharacterized protein At4g24110/T19F6_100
Csa5G148580	QTL psl5.1	Phosphoribosylformylglycinamidine cyclo-ligase; contains IPR004733 (Phosphoribosylformylglycinamidine cyclo-ligase), IPR016188 (PurM, N-terminal-like)
Csa5G148590	QTL psl5.1	Unknown protein
Csa5G148600	QTL psl5.1	UPF0160 protein MYG1, mitochondrial; contains IPR003226 (Metal-dependent protein hydrolase)
Csa5G148610	QTL psl5.1	Oligopeptide transporter; contains IPR004813 (Oligopeptide transporter, OPT superfamily)
Csa5G148620	QTL psl5.1	Serine/threonine-protein kinase 3; contains IPR011009 (Protein kinase-like domain)
Csa5G148630	QTL psl5.1	Fas-associated factor 1-like protein; contains IPR001012 (UBX)
Csa5G148640	QTL psl5.1	Fas-associated factor 1-like protein; contains IPR012336 (Thioredoxin-like fold)
Csa5G148650	QTL psl5.1	BTB/POZ domain-containing protein
Csa5G148660	QTL psl5.1	Dof zinc finger protein; contains IPR003851 (Zinc finger, Dof-type)
Csa5G148670	QTL psl5.1	WD-repeat protein, putative; contains IPR015943 (WD40/YVTN repeat-like-containing domain), IPR020472 (G-protein beta WD-40 repeat)
Csa5G148680	QTL psl5.1	MYB transcription factor; contains IPR009057 (Homeodomain-like)
Csa5G148690	inter-loci region	Ribosomal small subunit Rsm22; contains IPR015324 (Ribosomal protein Rsm22, bacterial-type)
Csa5G148700	inter-loci region	Unknown protein
Csa5G148710	inter-loci region	Pleckstrin homology (PH) domain-containing protein; contains IPR011993 (Pleckstrin homology-like domain)
Csa5G148720	inter-loci region	UDP-glucose 4-epimerase; contains IPR001509 (NAD-dependent epimerase/dehydratase), IPR005886 (UDP-glucose 4-epimerase GalE), IPR008089 (Nucleotide sugar epimerase), IPR025308 (UDP-glucose 4-epimerase C-terminal domain)
Csa5G148730	inter-loci region	Ferric-chelate reductase; contains IPR005018 (DOMON domain), IPR006593 (Cytochrome b561/ferric reductase transmembrane)
Csa5G148740	inter-loci region	Triacylglycerol lipase, putative; contains IPR002921 (Lipase, class 3)
Csa5G148750	inter-loci region	PHD and RING finger domain-containing protein; contains IPR013083 (Zinc finger, RING/FYVE/PHD-type)
Csa5G148760	inter-loci region	Sad1 unc domain protein; contains IPR008979 (Galactose-binding domain-like), IPR012919 (Sad1/UNC-like, C-terminal)
Csa5G148770	inter-loci region	Glutaredoxin family protein; contains IPR012336 (Thioredoxin-like fold)
Csa5G148780	inter-loci region	DCD (Development and Cell Death) domain protein; contains IPR013989 (Development/cell death domain)
Csa5G148790	inter-loci region	Auxin response factor; contains IPR003311 (AUX/IAA protein), IPR010525 (Auxin response factor), IPR015300 (DNA-binding pseudobarrel domain)
Csa5G148800	inter-loci region	Ring finger protein, putative; contains IPR013083 (Zinc finger, RING/FYVE/PHD-type)
Csa5G148810	inter-loci region	30S ribosomal protein S6; contains IPR000529 (Ribosomal protein S6), IPR014717 (Translation elongation factor EF1B/ribosomal protein S6)
Csa5G148820	inter-loci region	Uro-adherence factor A; contains IPR018838 (Domain of unknown function DUF2439)
Csa5G148830	inter-loci region	Bidirectional sugar transporter N3; contains IPR004316 (SWEET sugar transporter)
Csa5G149330	inter-loci region	Heat shock 70 kDa protein C; contains IPR013126 (Heat shock protein 70 family)
Csa5G149340	inter-loci region	Glutamine-dependent NAD(+) synthetase, putative; contains IPR014445 (Glutamine-dependent NAD(+) synthetase)
Csa5G149840	inter-loci region	ABC transporter ATP-binding protein ARB1; contains IPR027417 (P-loop containing nucleoside triphosphate hydrolase)
Csa5G149850	inter-loci region	Putative e3 ubiquitin-protein ligase ubr7; contains IPR003126 (Zinc finger, N-recognin), IPR013083 (Zinc finger, RING/FYVE/PHD-type)
Csa5G149860	inter-loci region	Putative uridine kinase; contains IPR006083 (Phosphoribulokinase/uridine kinase), IPR027417 (P-loop containing nucleoside triphosphate hydrolase)
Csa5G149870	inter-loci region	Retinol dehydrogenase 12; contains IPR002347 (Glucose/ribitol dehydrogenase)
Csa5G149880	inter-loci region	Trehalase; contains IPR001661 (Glycoside hydrolase, family 37)
Csa5G150380	inter-loci region	Unknown protein
Csa5G150390	inter-loci region	Long-chain-fatty-acid-CoA ligase; contains IPR000873 (AMP-dependent synthetase/ligase)
Csa5G150400	inter-loci region	Endoglucanase; contains IPR001701 (Glycoside hydrolase, family 9), IPR008928 (Six-hairpin glycosidase-like), IPR019028 (Carbohydrate binding domain CBM49)
Csa5G150410	inter-loci region	Unknown protein
Csa5G150420	inter-loci region	Ethylene-responsive transcription factor 13; contains IPR016177 (DNA-binding, integrase-type)
Csa5G150430	inter-loci region	Polygalacturonase, putative; contains IPR000743 (Glycoside hydrolase, family 28), IPR011050 (Pectin lyase fold/virulence factor)
Csa5G150440	inter-loci region	Alpha/beta hydrolase; contains IPR026555 (KAT8 regulatory NSL complex subunit 3/Testis-expressed sequence 30 protein)
Csa5G150450	inter-loci region	Unknown protein
Csa5G150460	QTL psl5.2	Putative membrane protein; contains IPR021995 (Protein of unknown function DUF3593)
Csa5G150470	QTL psl5.2	Avr9/Cf-9 rapidly elicited protein 194
Csa5G150970	QTL psl5.2	Lysine histidine transporter; contains IPR013057 (Amino acid transporter, transmembrane)
Csa5G150980	QTL psl5.2	Protein trichome birefringence-like 24; contains IPR025846 (PMR5 N-terminal domain), IPR026057 (PC-Esterase)
Csa5G150990	QTL psl5.2	Ubiquitin ligase protein cop1, putative; contains IPR011009 (Protein kinase-like domain), IPR015943 (WD40/YVTN repeat-like-containing domain), IPR020472 (G-protein beta WD-40 repeat)
Csa5G151000	QTL psl5.2	Kinase family protein; contains IPR010632 (Domain of unknown function DUF1221), IPR011009 (Protein kinase-like domain)
Csa5G151500	QTL psl5.2	Gb|AAF04428.1
Csa5G151510	QTL psl5.2	Arabinogalactan peptide; contains IPR009424 (Arabinogalactan peptide, AGP)
Csa5G151520	QTL psl5.2	CHCH domain containing protein; contains IPR009069 (Cysteine alpha-hairpin motif superfamily)
Csa5G151530	QTL psl5.2	Ethylene-responsive transcription factor, putative; contains IPR016177 (DNA-binding, integrase-type)
Csa5G151540	QTL psl5.2	Ubiquitin-conjugating enzyme E2, putative; contains IPR016135 (Ubiquitin-conjugating enzyme/RWD-like), IPR023313 (Ubiquitin-conjugating enzyme, active site)
Csa5G151550	QTL psl5.2	Putative receptor-like kinase; contains IPR001611 (Leucine-rich repeat), IPR011009 (Protein kinase-like domain), IPR013210 (Leucine-rich repeat-containing N-terminal, type 2), IPR013320 (Concanavalin A-like lectin/glucanase, subgroup), IPR025875 (Leucine rich repeat 4)
Csa5G151560	QTL psl5.2	Intracellular protein transport protein USO1-like protein
Csa5G151570	QTL psl5.2	Unknown protein
Csa5G151580	QTL psl5.2	Predicted membrane protein; contains IPR001727 (Uncharacterised protein family UPF0016)
Csa5G151590	QTL psl5.2	Loricrin-like
Csa5G151600	QTL psl5.2	Putative aluminum-activated malate transporter; contains IPR020966 (Aluminum-activated malate transporter)
Csa5G151610	QTL psl5.2	Reticulon family protein; contains IPR003388 (Reticulon)
Csa5G151620	QTL psl5.2	Cellulase (Glycosyl hydrolase family 5) protein; contains IPR000772 (Ricin B lectin domain), IPR017853 (Glycoside hydrolase, superfamily)
Csa5G151630	QTL psl5.2	Cellulase (Glycosyl hydrolase family 5) protein; contains IPR000772 (Ricin B lectin domain), IPR017853 (Glycoside hydrolase, superfamily)
Csa5G152130	QTL psl5.2	Cellulase (Glycosyl hydrolase family 5) protein; contains IPR017853 (Glycoside hydrolase, superfamily)
Csa5G152140	QTL psl5.2	Late embryogenesis abundant hydroxyproline-rich glycoprotein; contains IPR004864 (Late embryogenesis abundant protein, LEA-14), IPR013783 (Immunoglobulin-like fold)
Csa5G152150	QTL psl5.2	Late embryogenesis abundant hydroxyproline-rich glycoprotein
Csa5G152160	QTL psl5.2	Plant cell wall protein SlTFR88; contains IPR004864 (Late embryogenesis abundant protein, LEA-14)
Csa5G152170	QTL psl5.2	Respiratory burst oxidase, putative; contains IPR000778 (Cytochrome b245, heavy chain), IPR011992 (EF-hand-like domain), IPR013130 (Ferric reductase transmembrane component-like domain), IPR017938 (Riboflavin synthase-like beta-barrel)
Csa5G152180	QTL psl5.2	Unknown protein
Csa5G152190	QTL psl5.2	Sumo ligase, putative; contains IPR004181 (Zinc finger, MIZ-type), IPR013083 (Zinc finger, RING/FYVE/PHD-type)
Csa5G152200	QTL psl5.2	Endo-1 4-beta-glucanase; contains IPR001701 (Glycoside hydrolase, family 9), IPR008928 (Six-hairpin glycosidase-like)
Csa5G152210	QTL psl5.2	Pin2-interacting protein x1, putative; contains IPR000467 (G-patch domain)
Csa5G152220	QTL psl5.2	Spo11/DNA topoisomerase VI subunit A; contains IPR002815 (Spo11/DNA topoisomerase VI, subunit A), IPR011991 (Winged helix-turn-helix DNA-binding domain)
Csa5G152230	QTL psl5.2	Det1-and ddb1-associated protein 1; contains IPR018276 (Ubiquitin ligase, Det1/DDB1-complexing)
Csa5G152240	QTL psl5.2	Heavy-metal-associated domain-containing protein; contains IPR006121 (Heavy metal-associated domain, HMA)
Csa5G152250	QTL psl5.2	Heavy-metal-associated domain-containing protein; contains IPR006121 (Heavy metal-associated domain, HMA)
Csa5G152260	QTL psl5.2	Heavy-metal-associated domain-containing protein
Csa5G152270	QTL psl5.2	Putative heavy metal transport/detoxification protein
Csa5G152290	QTL psl5.2	Unknown protein
Csa5G152790	QTL psl5.2	MYB transcription factor; contains IPR009057 (Homeodomain-like)
Csa5G152800	QTL psl5.2	40S ribosomal protein s10; contains IPR005326 (Plectin/S10, N-terminal)
Csa5G152810	QTL psl5.2	Mitogen-activated protein kinase 4; contains IPR011009 (Protein kinase-like domain)
Csa5G152820	QTL psl5.2	Beta-carotene hydroxylase; contains IPR006694 (Fatty acid hydroxylase)
Csa5G152830	QTL psl5.2	Unknown protein
Csa5G152840	QTL psl5.2	Nuclear transport factor 2 (NTF2) family protein; contains IPR009959 (Polyketide cyclase SnoaL-like domain)
Csa5G152850	QTL psl5.2	Glycosyltransferase-like protein; contains IPR006740 (Protein of unknown function DUF604)
Csa5G152860	QTL psl5.2	Homeobox protein BEL1 homolog; contains IPR006563 (POX), IPR009057 (Homeodomain-like)
Csa5G152870	QTL psl5.2	Phosphoglycerate mutase, putative; contains IPR013078 (Histidine phosphatase superfamily, clade-1)
Csa5G152880	QTL psl5.2	Unknown protein
Csa5G152890	QTL psl5.2	BTB/POZ domain-containing protein; contains IPR011333 (BTB/POZ fold)
Csa5G152900	QTL psl5.2	Unknown protein
Csa5G152910	QTL psl5.2	RING finger family protein; contains IPR013083 (Zinc finger, RING/FYVE/PHD-type)
Csa5G152920	QTL psl5.2	Zinc finger protein CONSTANS-like protein; contains IPR010402 (CCT domain)
Csa5G152930	QTL psl5.2	TFIIH basal transcription factor complex helicase XPB subunit-like; contains IPR001161 (Helicase Ercc3), IPR001650 (Helicase, C-terminal), IPR014001 (Helicase, superfamily 1/2, ATP-binding domain), IPR027417 (P-loop containing nucleoside triphosphate hydrolase)
Csa5G152940	QTL psl5.2	Unknown protein
Csa5G152950	QTL psl5.2	AP-2 complex subunit beta-1, putative; contains IPR009028 (Coatomer/calthrin adaptor appendage, C-terminal subdomain), IPR012295 (Beta2-adaptin/TBP, C-terminal domain), IPR013041 (Coatomer/clathrin adaptor appendage, Ig-like subdomain), IPR015151 (Beta-adaptin appendage, C-terminal subdomain), IPR016024 (Armadillo-type fold), IPR026739 (AP complex subunit beta)
Csa5G152960	QTL psl5.2	RING finger protein; contains IPR013083 (Zinc finger, RING/FYVE/PHD-type)
Csa5G152970	QTL psl5.2	Ubiquitin-conjugating enzyme h, putative; contains IPR016135 (Ubiquitin-conjugating enzyme/RWD-like), IPR023313 (Ubiquitin-conjugating enzyme, active site)
Csa5G152980	QTL psl5.2	Tir-nbs resistance protein; contains IPR000157 (Toll/interleukin-1 receptor homology (TIR) domain), IPR027417 (P-loop containing nucleoside triphosphate hydrolase)
Csa5G152990	QTL psl5.2	Putative aminopeptidase; 4537-10989; contains IPR001930 (Peptidase M1, alanine aminopeptidase/leukotriene A4 hydrolase), IPR024601 (Peptidase M1, alanyl aminopeptidase, C-terminal)
Csa5G153000	QTL psl5.2	BTB/POZ domain-containing protein; contains IPR011333 (BTB/POZ fold), IPR015943 (WD40/YVTN repeat-like-containing domain)
Csa5G153010	QTL psl5.2	Cytochrome P450, putative; contains IPR001128 (Cytochrome P450)
Csa5G153020	QTL psl5.2	Aquaporin protein 7; contains IPR000425 (Major intrinsic protein), IPR023271 (Aquaporin-like)
Csa5G153030	QTL psl5.2	Signal peptide peptidase-like 2; contains IPR003137 (Protease-associated domain, PA), IPR006639 (Peptidase A22, presenilin signal peptide)
Csa5G153040	QTL psl5.2	UDP-N-acetylmuramoyl-L-alanyl-D-glutamate--2, 6-diaminopimelate ligase; contains IPR005761 (UDP-N-acetylmuramoylalanyl-D-glutamate-2,6-diaminopimelate ligase)
Csa5G153050	QTL psl5.2	Unknown protein
Csa5G153060	QTL psl5.2	Unknown protein
Csa5G153070	QTL psl5.2	Phosphatidylinositol N-acetyglucosaminlytransferase subunit P-like protein; contains IPR022212 (Protein of unknown function DUF3741), IPR025486 (Domain of unknown function DUF4378)
Csa5G153080	QTL psl5.2	GMP synthase [glutamine-hydrolyzing]; contains IPR001674 (GMP synthase, C-terminal), IPR004739 (GMP synthase, N-terminal), IPR017926 (Glutamine amidotransferase), IPR022955 (GMP synthase)
Csa5G153090	QTL psl5.2	Tyrosine-tRNA ligase; contains IPR002305 (Aminoacyl-tRNA synthetase, class Ic)
Csa5G153100	QTL psl5.2	Kinesin-like protein; 73641-79546; contains IPR001715 (Calponin homology domain), IPR001752 (Kinesin, motor domain), IPR027417 (P-loop containing nucleoside triphosphate hydrolase)
Csa5G153110	QTL psl5.2	Mitochondrial carrier protein, putative; contains IPR018108 (Mitochondrial substrate/solute carrier), IPR023395 (Mitochondrial carrier domain)
Csa5G153120	QTL psl5.2	Putative uncharacterized protein OSJNBa0009C08.11; contains IPR021916 (Protein of unknown function DUF3527)
Csa5G153130	QTL psl5.2	BAH domain containing protein; contains IPR001025 (Bromo adjacent homology (BAH) domain), IPR003618 (Transcription elongation factor S-II, central domain)
Csa5G153140	QTL psl5.2	Unknown protein
Csa5G153150	QTL psl5.2	Glutamate-cysteine ligase; contains IPR006336 (Glutamate--cysteine ligase, GCS2)
Csa5G153160	QTL psl5.2	Tubulin, beta chain; contains IPR000217 (Tubulin), IPR023123 (Tubulin, C-terminal)
Csa5G153170	QTL psl5.2	Receptor protein kinase, putative; contains IPR011009 (Protein kinase-like domain), IPR011990 (Tetratricopeptide-like helical)
Csa5G153670	QTL psl5.2	Lysine-specific demethylase 5D; contains IPR001606 (ARID/BRIGHT DNA-binding domain), IPR003347 (JmjC domain), IPR003349 (Transcription factor jumonji, JmjN), IPR004198 (Zinc finger, C5HC2-type), IPR013083 (Zinc finger, RING/FYVE/PHD-type), IPR013637 (Lysine-specific demethylase-like domain)
Csa5G153680	QTL psl5.2	Putative Holliday junction resolvase; contains IPR005227 (Resolvase, holliday junction-type, YqgF-like), IPR012337 (Ribonuclease H-like domain)
Csa5G153690	QTL psl5.2	DNA binding protein, putative; contains IPR005175 (Domain of unknown function DUF296), IPR017956 (AT hook, DNA-binding motif)
Csa5G154190	QTL psl5.2	Glutathione peroxidase; contains IPR000889 (Glutathione peroxidase), IPR012336 (Thioredoxin-like fold)
Csa5G154200	QTL psl5.2	Glutathione peroxidase; contains IPR000889 (Glutathione peroxidase), IPR012336 (Thioredoxin-like fold)
Csa5G154210	QTL psl5.2	Potassium-transporting ATPase B chain; contains IPR001757 (Cation-transporting P-type ATPase), IPR023214 (HAD-like domain)
Csa5G154220	QTL psl5.2	60S ribosomal protein L10a; contains IPR002143 (Ribosomal protein L1), IPR023674 (Ribosomal protein L1, superfamily)
Csa5G154230	QTL psl5.2	2-succinylbenzoate-CoA ligase; contains IPR000873 (AMP-dependent synthetase/ligase), IPR025110 (Domain of unknown function DUF4009)
Csa5G154730	QTL psl5.2	Serine/threonine dehydratase serine racemase; contains IPR001926 (Tryptophan synthase beta subunit-like PLP-dependent enzymes superfamily)
Csa5G154740	QTL psl5.2	Unknown protein
Csa5G154750	QTL psl5.2	Serine/threonine dehydratase serine racemase; contains IPR001926 (Tryptophan synthase beta subunit-like PLP-dependent enzymes superfamily)
Csa5G154760	QTL psl5.2	RNA-binding protein nob1, putative; contains IPR017117 (D-site 20S pre-rRNA nuclease)
Csa5G154770	QTL psl5.2	Receptor kinase, putative; contains IPR001611 (Leucine-rich repeat), IPR011009 (Protein kinase-like domain), IPR013210 (Leucine-rich repeat-containing N-terminal, type 2)
Csa5G154780	QTL psl5.2	KDEL motif-containing protein 1, putative; contains IPR006598 (Lipopolysaccharide-modifying protein)
Csa5G154790	QTL psl5.2	LURP-one-related 3 protein; contains IPR000649 (Initiation factor 2B-related), IPR025659 (Tubby C-terminal-like domain)
Csa5G154800	QTL psl5.2	LURP-one-related 3 protein; contains IPR000649 (Initiation factor 2B-related), IPR025659 (Tubby C-terminal-like domain)
Csa5G154810	QTL psl5.2	Putative myosin; contains IPR019448 (EEIG1/EHBP1 N-terminal domain)
Csa5G154820	QTL psl5.2	Unknown protein
Csa5G154830	QTL psl5.2	Remorin; contains IPR005516 (Remorin, C-terminal)
Csa5G154840	QTL psl5.2	Tetraspanin-10; contains IPR018499 (Tetraspanin/Peripherin)
Csa5G154850	QTL psl5.2	30S ribosomal protein S1; contains IPR012340 (Nucleic acid-binding, OB-fold)
Csa5G154860	QTL psl5.2	ATP-dependent RNA helicase; contains IPR001650 (Helicase, C-terminal), IPR014001 (Helicase, superfamily 1/2, ATP-binding domain), IPR014014 (RNA helicase, DEAD-box type, Q motif), IPR027417 (P-loop containing nucleoside triphosphate hydrolase)
Csa5G154870	QTL psl5.2	Unknown protein
Csa5G154880	QTL psl5.2	Unknown protein
Csa5G154890	QTL psl5.2	Unknown protein
Csa5G154900	QTL psl5.2	Methyl binding domain protein; contains IPR016177 (DNA-binding, integrase-type)
Csa5G154910	QTL psl5.2	Elicitor responsive gene 3; contains IPR008973 (C2 calcium/lipid-binding domain, CaLB)
Csa5G155410	QTL psl5.2	Unknown protein
Csa5G155420	QTL psl5.2	Unknown protein
Csa5G155430	QTL psl5.2	Putative thaumatin-like protein; contains IPR001938 (Thaumatin)
Csa5G155440	QTL psl5.2	Unknown protein; contains IPR001938 (Thaumatin)
Csa5G155450	QTL psl5.2	Thaumatin-like protein; contains IPR001938 (Thaumatin)
Csa5G155460	QTL psl5.2	Thaumatin-like protein; contains IPR001938 (Thaumatin)
Csa5G155470	QTL psl5.2	UDP-glucose 4-epimerase; contains IPR001509 (NAD-dependent epimerase/dehydratase), IPR005886 (UDP-glucose 4-epimerase GalE), IPR008089 (Nucleotide sugar epimerase), IPR025308 (UDP-glucose 4-epimerase C-terminal domain)
Csa5G155480	QTL psl5.2	Heat stress transcription factor B-2b; contains IPR011991 (Winged helix-turn-helix DNA-binding domain)
Csa5G155490	QTL psl5.2	Unknown protein; contains IPR008973 (C2 calcium/lipid-binding domain, CaLB)
Csa5G155500	QTL psl5.2	Rhomboid family protein; contains IPR002610 (Peptidase S54, rhomboid)
Csa5G155510	QTL psl5.2	Calmodulin binding protein, putative; contains IPR000048 (IQ motif, EF-hand binding site), IPR025064 (Domain of unknown function DUF4005), IPR027417 (P-loop containing nucleoside triphosphate hydrolase)
Csa5G155520	QTL psl5.2	Protein HAPLESS 2; contains IPR018928 (Generative cell specific-1, HAP2-GCS1)
Csa5G155530	QTL psl5.2	GDSL esterase/lipase; contains IPR001087 (Lipase, GDSL), IPR009600 (GPI transamidase subunit PIG-U)
Csa5G155540	QTL psl5.2	Multidrug resistance protein MdtK; contains IPR002528 (Multi antimicrobial extrusion protein)
Csa5G155550	QTL psl5.2	Sugar transporter, putative; contains IPR005828 (General substrate transporter), IPR016196 (Major facilitator superfamily domain, general substrate transporter)
Csa5G155560	QTL psl5.2	Ethylene-responsive transcription factor 1; contains IPR016177 (DNA-binding, integrase-type)
Csa5G155570	QTL psl5.2	Dehydration responsive element binding transcription factor 1B; contains IPR016177 (DNA-binding, integrase-type)
Csa5G155580	QTL psl5.2	Unknown protein
Csa5G155590	QTL psl5.2	Adenosine 3'-phospho 5'-phosphosulfate transporter; contains IPR013657 (UAA transporter)
Csa5G155600	QTL psl5.2	RanBP1 domain-containing protein; contains IPR011993 (Pleckstrin homology-like domain)
Csa5G155610	QTL psl5.2	Calcium-dependent protein kinase, putative; contains IPR011009 (Protein kinase-like domain)
Csa5G156110	QTL psl5.2	SPX domain-containing membrane protein; contains IPR004331 (SPX, N-terminal), IPR011701 (Major facilitator superfamily), IPR016196 (Major facilitator superfamily domain, general substrate transporter)
Csa5G156120	QTL psl5.2	Choline dehydrogenase; contains IPR012132 (Glucose-methanol-choline oxidoreductase)
Csa5G156130	QTL psl5.2	Molybdenum cofactor sulfurase; contains IPR015424 (Pyridoxal phosphate-dependent transferase)
Csa5G156140	QTL psl5.2	NAD dependent epimerase/dehydratase, putative; contains IPR005913 (dTDP-4-dehydrorhamnose reductase)
Csa5G156150	QTL psl5.2	Homeobox protein knotted-1, putative; contains IPR005539 (ELK), IPR005540 (KNOX1), IPR005541 (KNOX2), IPR009057 (Homeodomain-like)
Csa5G156160	QTL psl5.2	Protein FAM63A; contains IPR007518 (Protein of unknown function DUF544)
Csa5G156170	QTL psl5.2	MADS box transcription factor; contains IPR002487 (Transcription factor, K-box)
Csa5G156180	QTL psl5.2	Senescence-inducible chloroplast stay-green protein; contains IPR024438 (Staygreen protein)
Csa5G156190	QTL psl5.2	Guanine nucleotide-binding protein subunit beta-like protein; contains IPR015943 (WD40/YVTN repeat-like-containing domain)
Csa5G156200	QTL psl5.2	AT3g08600/F17O14_7; contains IPR010605 (Protein of unknown function DUF1191)
Csa5G156210	QTL psl5.2	Expansin-A7; contains IPR007118 (Expansin/Lol pI), IPR014733 (Barwin-like endoglucanase)
Csa5G156220	QTL psl5.2	Putative transcription factor; contains IPR011598 (Myc-type, basic helix-loop-helix (bHLH) domain)
Csa5G157220	QTL psl5.2	Transcription factor bHLH36; contains IPR011598 (Myc-type, basic helix-loop-helix (bHLH) domain)
Csa5G157230	QTL psl5.2	Transcription factor bHLH36; contains IPR011598 (Myc-type, basic helix-loop-helix (bHLH) domain)
Csa5G157240	QTL psl5.2	Subtilisin-like serine protease; contains IPR015500 (Peptidase S8, subtilisin-related)
Csa5G157250	QTL psl5.2	Putative NUDIX hydrolase family protein; contains IPR015797 (NUDIX hydrolase domain-like)
Csa5G157260	QTL psl5.2	Cytochrome P450; contains IPR001128 (Cytochrome P450)
Csa5G157270	QTL psl5.2	Unknown protein
Csa5G157280	QTL psl5.2	Subtilisin-like serine protease; contains IPR015500 (Peptidase S8, subtilisin-related), IPR023827 (Peptidase S8, subtilisin, Asp-active site)
Csa5G157290	QTL psl5.2	Cytochrome P450; contains IPR001128 (Cytochrome P450)
Csa5G157300	QTL psl5.2	Unknown protein
Csa5G157310	QTL psl5.2	Cytochrome P450; contains IPR001128 (Cytochrome P450)
Csa5G157320	QTL psl5.2	Cytochrome P450; contains IPR001128 (Cytochrome P450)
Csa5G157330	QTL psl5.2	Phosphate translocator protein; contains IPR000620 (Drug/metabolite transporter), IPR004853 (Domain of unknown function DUF250)
Csa5G157340	QTL psl5.2	Blue copper protein; contains IPR008972 (Cupredoxin)
Csa5G157350	QTL psl5.2	Unknown protein
Csa5G157360	QTL psl5.2	Blue copper protein, putative; contains IPR008972 (Cupredoxin)
Csa5G157370	QTL psl5.2	Blue copper protein; contains IPR008972 (Cupredoxin)
Csa5G157380	QTL psl5.2	1-aminocyclopropane-1-carboxylate synthase; contains IPR015424 (Pyridoxal phosphate-dependent transferase)
Csa5G157390	QTL psl5.2	Protein little zipper 2
Csa5G157400	QTL psl5.2	Zinc finger A20 and AN1 domain-containing stress-associated protein; contains IPR000058 (Zinc finger, AN1-type), IPR002653 (Zinc finger, A20-type)
Csa5G157410	QTL psl5.2	Kinesin-1; contains IPR001752 (Kinesin, motor domain), IPR016024 (Armadillo-type fold), IPR027417 (P-loop containing nucleoside triphosphate hydrolase)
Csa5G157420	QTL psl5.2	AT-hook DNA-binding protein; contains IPR014476 (Predicted AT-hook DNA-binding)
Csa5G157920	QTL psl5.2	Multidrug resistance protein MdtK; contains IPR002528 (Multi antimicrobial extrusion protein)
Csa5G157930	QTL psl5.2	[Protein-PII] uridylyltransferase; contains IPR002912 (ACT domain)
Csa5G157940	QTL psl5.2	DNA binding protein, putative; contains IPR005175 (Domain of unknown function DUF296)
Csa5G157950	QTL psl5.2	ATP-dependent Clp protease proteolytic subunit; contains IPR023562 (Clp protease proteolytic subunit /Translocation-enhancing protein TepA)
Csa5G157960	QTL psl5.2	ER-derived vesicles protein ERV14; contains IPR003377 (Cornichon)
Csa5G157970	QTL psl5.2	Pentatricopeptide repeat-containing protein
Csa5G157980	QTL psl5.2	Pentatricopeptide repeat-containing protein; contains IPR002885 (Pentatricopeptide repeat), IPR011990 (Tetratricopeptide-like helical)
Csa5G158480	QTL psl5.2	F16P17.2 protein; contains IPR012337 (Ribonuclease H-like domain)
Csa5G158490	QTL psl5.2	Deoxyribodipyrimidine photo-lyase-like; contains IPR008148 (DNA photolyase, class 2)
Csa5G158500	QTL psl5.2	AT5G12900-like protein; contains IPR001363 (Proteinase inhibitor I25C, fetuin, conserved site)
Csa5G158510	QTL psl5.2	Unknown protein
Csa5G158520	QTL psl5.2	Unknown protein
Csa5G158530	QTL psl5.2	Putative S-acyltransferase; contains IPR001594 (Zinc finger, DHHC-type, palmitoyltransferase)
Csa5G158540	QTL psl5.2	NAD(P)H-quinone oxidoreductase subunit 6; contains IPR009902 (Protein of unknown function DUF1442)
Csa5G158550	QTL psl5.2	40S ribosomal protein S13, putative; contains IPR000589 (Ribosomal protein S15), IPR012606 (Ribosomal protein S13/S15, N-terminal)
Csa5G158560	QTL psl5.2	Maspardin, putative; contains IPR026151 (Maspardin)
Csa5G158570	QTL psl5.2	Amine oxidase; contains IPR000269 (Copper amine oxidase)
Csa5G158580	QTL psl5.2	Amine oxidase; contains IPR000269 (Copper amine oxidase)
Csa5G158590	QTL psl5.2	Cytochrome P450 homolog; contains IPR001128 (Cytochrome P450)
Csa5G158600	QTL psl5.2	Cytochrome P450; contains IPR001128 (Cytochrome P450)
Csa5G159100	QTL psl5.2	Putative flavonoid 3'-hydroxylase cytochrome P450; contains IPR001128 (Cytochrome P450)
Csa5G159600	QTL psl5.2	Putative flavonoid 3'-hydroxylase cytochrome P450; contains IPR001128 (Cytochrome P450)
Csa5G159610	QTL psl5.2	Cytochrome P450, putative; contains IPR001128 (Cytochrome P450)
Csa5G159620	QTL psl5.2	Cytochrome P450, putative; contains IPR001128 (Cytochrome P450)
Csa5G160120	QTL psl5.2	Myb-related transcription factor; contains IPR009057 (Homeodomain-like)
Csa5G160130	QTL psl5.2	WGS project CAID00000000 data, contig chromosome 01
Csa5G160140	QTL psl5.2	Pectinesterase/pectinesterase inhibitor; contains IPR006501 (Pectinesterase inhibitor)
Csa5G160150	QTL psl5.2	Pectinesterase inhibitor; contains IPR006501 (Pectinesterase inhibitor)
Csa5G160160	QTL psl5.2	Elongation factor EF-G; contains IPR004540 (Translation elongation factor EFG/EF2), IPR005225 (Small GTP-binding protein domain), IPR027417 (P-loop containing nucleoside triphosphate hydrolase)
Csa5G160170	QTL psl5.2	Vacuolar-processing enzyme; contains IPR001096 (Peptidase C13, legumain)
Csa5G160180	QTL psl5.2	NAC domain-containing protein, putative; contains IPR003441 (No apical meristem (NAM) protein)
Csa5G160190	QTL psl5.2	Unknown protein
Csa5G160200	QTL psl5.2	Pentapeptide repeat protein (Precursor); contains IPR001646 (Pentapeptide repeat)
Csa5G160210	QTL psl5.2	Protein YABBY; contains IPR006780 (YABBY protein)
Csa5G160220	QTL psl5.2	Laccase-22; contains IPR008972 (Cupredoxin)
Csa5G160230	QTL psl5.2	Acid beta-fructofuranosidase, putative; contains IPR001362 (Glycoside hydrolase, family 32), IPR008985 (Concanavalin A-like lectin/glucanases superfamily), IPR021792 (Beta-fructofuranosidase), IPR023296 (Glycosyl hydrolase, five-bladed beta-propellor domain)
Csa5G160240	QTL psl5.2	Transaldolase; contains IPR001585 (Transaldolase), IPR013785 (Aldolase-type TIM barrel)
Csa5G160250	QTL psl5.2	3-oxoacyl-[acyl-carrier-protein] synthase 3; contains IPR004655 (3-oxoacyl-[acyl-carrier-protein] synthase 3)
Csa5G160750	QTL psl5.2	Zinc-binding protein; contains IPR000315 (Zinc finger, B-box), IPR006734 (Protein of unknown function DUF597)
Csa5G160760	QTL psl5.2	T3P18.9; contains IPR008581 (Protein of unknown function DUF863, plant)
Csa5G160770	QTL psl5.2	Adenine phosphoribosyltransferase, putative; contains IPR000836 (Phosphoribosyltransferase domain), IPR005764 (Adenine phosphoribosyl transferase)
Csa5G160780	QTL psl5.2	At1g62520-like protein; contains IPR012317 (Poly(ADP-ribose) polymerase, catalytic domain)
Csa5G161280	QTL psl5.2	Oxysterol-binding family protein; contains IPR000648 (Oxysterol-binding protein), IPR011993 (Pleckstrin homology-like domain)
Csa5G161290	QTL psl5.2	Nitrate transporter; contains IPR000109 (Proton-dependent oligopeptide transporter family), IPR016196 (Major facilitator superfamily domain, general substrate transporter)
Csa5G161300	QTL psl5.2	14 kDa proline-rich protein DC2.15, putative; contains IPR016140 (Bifunctional inhibitor/plant lipid transfer protein/seed storage helical domain)
Csa5G161310	QTL psl5.2	14 kDa proline-rich protein DC2.15; contains IPR016140 (Bifunctional inhibitor/plant lipid transfer protein/seed storage helical domain)
Csa5G161320	QTL psl5.2	Unknown protein
Csa5G161330	QTL psl5.2	Unknown protein
Csa5G161340	QTL psl5.2	14 kDa proline-rich protein DC2.15, putative; contains IPR016140 (Bifunctional inhibitor/plant lipid transfer protein/seed storage helical domain)
Csa5G161350	QTL psl5.2	14 kDa proline-rich protein DC2.15, putative; contains IPR016140 (Bifunctional inhibitor/plant lipid transfer protein/seed storage helical domain)
Csa5G161850	QTL psl5.2	14 kDa proline-rich protein DC2.15, putative; contains IPR016140 (Bifunctional inhibitor/plant lipid transfer protein/seed storage helical domain)
Csa5G161860	QTL psl5.2	14 kDa proline-rich protein DC2.15, putative; contains IPR016140 (Bifunctional inhibitor/plant lipid transfer protein/seed storage helical domain)
Csa5G161870	QTL psl5.2	14 kDa proline-rich protein DC2.15, putative; contains IPR016140 (Bifunctional inhibitor/plant lipid transfer protein/seed storage helical domain)
Csa5G161880	QTL psl5.2	14 kDa proline-rich protein DC2.15, putative; contains IPR016140 (Bifunctional inhibitor/plant lipid transfer protein/seed storage helical domain)
Csa5G161890	QTL psl5.2	14 kDa proline-rich protein DC2.15, putative; contains IPR016140 (Bifunctional inhibitor/plant lipid transfer protein/seed storage helical domain)
Csa5G161900	QTL psl5.2	14 kDa proline-rich protein DC2.15, putative; contains IPR016140 (Bifunctional inhibitor/plant lipid transfer protein/seed storage helical domain)
Csa5G161910	QTL psl5.2	L-lactate dehydrogenase; contains IPR001557 (L-lactate/malate dehydrogenase)
Csa5G161920	QTL psl5.2	Lactate dehydrogenase; contains IPR001557 (L-lactate/malate dehydrogenase)
Csa5G161930	QTL psl5.2	L-lactate dehydrogenase, putative; contains IPR001557 (L-lactate/malate dehydrogenase)
Csa5G161940	QTL psl5.2	L-lactate dehydrogenase; contains IPR001557 (L-lactate/malate dehydrogenase)
Csa5G161950	QTL psl5.2	Autophagy-related protein 8f; contains IPR004241 (Autophagy protein Atg8 ubiquitin-like)
Csa5G161960	QTL psl5.2	DEAD-box ATP-dependent RNA helicase; contains IPR001878 (Zinc finger, CCHC-type), IPR007529 (Zinc finger, HIT-type)
Csa5G161970	QTL psl5.2	Leukocyte receptor cluster member 1; contains IPR019339 (CBF1-interacting co-repressor CIR, N-terminal domain)
Csa5G161980	QTL psl5.2	Vesicle-associated membrane protein, putative; contains IPR000535 (Major sperm protein)
Csa5G161990	QTL psl5.2	Histidine triad nucleotide-binding protein 3; contains IPR001310 (Histidine triad (HIT) protein), IPR011146 (HIT-like domain)
Csa5G162000	QTL psl5.2	Protein arginine N-methyltransferase; contains IPR025799 (Protein arginine N-methyltransferase)
Csa5G162010	QTL psl5.2	Pectinesterase; contains IPR011050 (Pectin lyase fold/virulence factor)
Csa5G162020	QTL psl5.2	RNA-binding protein; contains IPR012677 (Nucleotide-binding, alpha-beta plait)
Csa5G162030	QTL psl5.2	Zinc finger family protein; contains IPR015880 (Zinc finger, C2H2-like)
Csa5G162040	QTL psl5.2	WAT1-related protein; contains IPR000620 (Drug/metabolite transporter)
Csa5G162050	QTL psl5.2	Matrix metalloproteinase-28; contains IPR021190 (Peptidase M10A), IPR024079 (Metallopeptidase, catalytic domain)
Csa5G162060	QTL psl5.2	Putative ternary complex factor MIP1; contains IPR006869 (Domain of unknown function DUF547), IPR025757 (Ternary complex factor MIP1, leucine-zipper)
Csa5G162070	QTL psl5.2	Unknown protein
Csa5G162080	QTL psl5.2	Pentatricopeptide repeat protein; contains IPR002885 (Pentatricopeptide repeat)
Csa5G162580	QTL psl5.2	Aquaporin; contains IPR000425 (Major intrinsic protein), IPR023271 (Aquaporin-like)
Csa5G162590	QTL psl5.2	Ice binding protein, putative; contains IPR008546 (Domain of unknown function DUF828), IPR013666 (Pleckstrin-like, plant)
Csa5G162600	QTL psl5.2	Unknown protein
Csa5G162610	QTL psl5.2	Phosphatidylserine decarboxylase proenzyme; contains IPR003817 (Phosphatidylserine decarboxylase-related)
Csa5G162620	QTL psl5.2	Inositol 2-dehydrogenase; contains IPR004104 (Oxidoreductase, C-terminal), IPR016040 (NAD(P)-binding domain)
Csa5G162630	QTL psl5.2	Ribosomal protein L15; contains IPR000439 (Ribosomal protein L15e)
Csa5G162640	QTL psl5.2	Unknown protein
Csa5G162650	QTL psl5.2	3-isopropylmalate dehydratase, small subunit; contains IPR015937 (Aconitase/isopropylmalate dehydratase)
Csa5G163650	QTL psl5.2	DNA mismatch repair protein mutS; contains IPR000432 (DNA mismatch repair protein MutS, C-terminal)
Csa5G164650	QTL psl5.2	Unknown protein
Csa5G164660	QTL psl5.2	MutS-like protein 4; contains IPR007696 (DNA mismatch repair protein MutS, core)
Csa5G165160	QTL psl5.2	DNA mismatch repair protein mutS, putative; contains IPR000432 (DNA mismatch repair protein MutS, C-terminal), IPR007696 (DNA mismatch repair protein MutS, core), IPR027417 (P-loop containing nucleoside triphosphate hydrolase)
Csa5G165170	QTL psl5.2	3-isopropylmalate dehydratase, small subunit; contains IPR011827 (3-isopropylmalate dehydratase, small subunit, subgroup), IPR015937 (Aconitase/isopropylmalate dehydratase)
Csa5G165180	QTL psl5.2	TIGR00266 family protein; contains IPR002838 (Mitochondrial biogenesis protein AIM24), IPR016031 (Tryptophan RNA-binding attenuator protein-like domain)
Csa5G165190	QTL psl5.2	Unknown protein
Csa5G165200	QTL psl5.2	Exostosin family protein; contains IPR004263 (Exostosin-like)
Csa5G165210	QTL psl5.2	Acyl-coenzyme A oxidase; contains IPR009075 (Acyl-CoA dehydrogenase/oxidase C-terminal), IPR012258 (Acyl-CoA oxidase)
Csa5G165220	1 Mb downstream	CigA protein
Csa5G165230	1 Mb downstream	E3 ubiquitin-protein ligase HOS1; contains IPR025151 (ELYS-like domain)
Csa5G165240	1 Mb downstream	Unknown protein
Csa5G165250	1 Mb downstream	Putative uncharacterized protein F11I4_6; contains IPR012438 (Protein of unknown function DUF1639)
Csa5G165270	1 Mb downstream	Cysteine/histidine-rich C1 domain-containing protein; contains IPR019786 (Zinc finger, PHD-type, conserved site)
Csa5G165280	1 Mb downstream	Unknown protein
Csa5G165290	1 Mb downstream	Cc-nbs-lrr resistance protein
Csa5G165300	1 Mb downstream	Putative uncharacterized protein OSJNBa0040E17.32; contains IPR007658 (Protein of unknown function DUF594), IPR025315 (Domain of unknown function DUF4220)
Csa5G165310	1 Mb downstream	NBS-LRR disease resistance protein; contains IPR000767 (Disease resistance protein), IPR027417 (P-loop containing nucleoside triphosphate hydrolase)
Csa5G165320	1 Mb downstream	Nbs-lrr resistance protein
Csa5G165820	1 Mb downstream	Putative disease resistance protein; contains IPR001611 (Leucine-rich repeat), IPR003591 (Leucine-rich repeat, typical subtype), IPR026906 (Leucine rich repeat 5)
Csa5G165830	1 Mb downstream	Unknown protein
Csa5G165840	1 Mb downstream	Desumoylating isopeptidase 2; contains IPR008580 (Domain of unknown function DUF862, eukaryotic)
Csa5G165850	1 Mb downstream	Ethylene responsive transcription factor 1a; contains IPR016177 (DNA-binding, integrase-type)
Csa5G165860	1 Mb downstream	Pollen coat protein
Csa5G165870	1 Mb downstream	Pollen coat-like protein
Csa5G165880	1 Mb downstream	Actin depolymerizing factor 8; contains IPR002108 (Actin-binding, cofilin/tropomyosin type), IPR017904 (ADF/Cofilin/Destrin)
Csa5G165890	1 Mb downstream	2-succinylbenzoate-CoA ligase; contains IPR000873 (AMP-dependent synthetase/ligase), IPR025110 (Domain of unknown function DUF4009)
Csa5G166390	1 Mb downstream	Cytochrome p450; contains IPR001128 (Cytochrome P450)
Csa5G166400	1 Mb downstream	Tripeptidyl peptidase II, putative; contains IPR015500 (Peptidase S8, subtilisin-related), IPR022229 (Peptidase S8A, tripeptidyl peptidase II), IPR023828 (Peptidase S8, subtilisin, Ser-active site)
Csa5G166410	1 Mb downstream	60S ribosomal protein L36; contains IPR000509 (Ribosomal protein L36e)
Csa5G166420	1 Mb downstream	Putative uncharacterized protein T8B10_250
Csa5G166430	1 Mb downstream	Sec-independent protein translocase protein tatB-like protein
Csa5G166440	1 Mb downstream	Auxin-responsive protein; contains IPR003311 (AUX/IAA protein)
Csa5G166450	1 Mb downstream	Calmodulin-binding heat-shock protein, putative; contains IPR002921 (Lipase, class 3), IPR005592 (Mono-/di-acylglycerol lipase, N-terminal)
Csa5G166460	1 Mb downstream	Prolyl 4-hydroxylase alpha subunit, putative; contains IPR003582 (Metridin-like ShK toxin), IPR006620 (Prolyl 4-hydroxylase, alpha subunit)
Csa5G166470	1 Mb downstream	Kinesin-like protein; contains IPR001752 (Kinesin, motor domain), IPR010994 (RuvA domain 2-like), IPR027417 (P-loop containing nucleoside triphosphate hydrolase)
Csa5G166480	1 Mb downstream	UPF0496 protein; contains IPR007749 (Protein of unknown function DUF677)
Csa5G166980	1 Mb downstream	Serine/threonine protein kinase; contains IPR011009 (Protein kinase-like domain)
Csa5G166990	1 Mb downstream	Oxidoreductase, zinc-binding dehydrogenase family protein, expressed; contains IPR002085 (Alcohol dehydrogenase superfamily, zinc-type), IPR016040 (NAD(P)-binding domain), IPR020843 (Polyketide synthase, enoylreductase)
Csa5G167000	1 Mb downstream	Probable peptide/nitrate transporter; contains IPR000109 (Proton-dependent oligopeptide transporter family), IPR016196 (Major facilitator superfamily domain, general substrate transporter)
Csa5G167010	1 Mb downstream	Probable peptide/nitrate transporter; contains IPR000109 (Proton-dependent oligopeptide transporter family)
Csa5G167020	1 Mb downstream	Probable peptide/nitrate transporter; contains IPR000109 (Proton-dependent oligopeptide transporter family), IPR016196 (Major facilitator superfamily domain, general substrate transporter)
Csa5G167030	1 Mb downstream	Probable peptide/nitrate transporter; contains IPR000109 (Proton-dependent oligopeptide transporter family)
Csa5G167040	1 Mb downstream	Ceramide kinase; contains IPR001206 (Diacylglycerol kinase, catalytic domain), IPR016064 (ATP-NAD kinase-like domain)
Csa5G167050	1 Mb downstream	Receptor protein kinase, putative; contains IPR011009 (Protein kinase-like domain), IPR013083 (Zinc finger, RING/FYVE/PHD-type), IPR014729 (Rossmann-like alpha/beta/alpha sandwich fold)
Csa5G167060	1 Mb downstream	Unknown protein
Csa5G167070	1 Mb downstream	Receptor-like kinase; contains IPR011009 (Protein kinase-like domain)
Csa5G167080	1 Mb downstream	Acid phosphatase 1, putative; contains IPR005519 (Acid phosphatase (Class B)), IPR023214 (HAD-like domain)
Csa5G167090	1 Mb downstream	F-box protein; contains IPR001810 (F-box domain, cyclin-like)
Csa5G167100	1 Mb downstream	WD-repeat protein, putative; contains IPR011042 (Six-bladed beta-propeller, TolB-like), IPR017986 (WD40-repeat-containing domain)
Csa5G167110	1 Mb downstream	Ethylene-responsive transcription factor; contains IPR016177 (DNA-binding, integrase-type)
Csa5G167120	1 Mb downstream	Ethylene-responsive transcription factor; contains IPR016177 (DNA-binding, integrase-type)
Csa5G167130	1 Mb downstream	Oleosin; contains IPR000136 (Oleosin)
Csa5G167140	1 Mb downstream	Blue copper protein, putative; contains IPR008972 (Cupredoxin)
Csa5G167150	1 Mb downstream	Pterin-4-alpha-carbinolamine dehydratase, putative; contains IPR001533 (Transcriptional coactivator/pterin dehydratase)
Csa5G167160	1 Mb downstream	Protein kokopelli
Csa5G167170	1 Mb downstream	Transposon protein, putative, CACTA, En/Spm sub-class; contains IPR024752 (Myb/SANT-like domain)
Csa5G167180	1 Mb downstream	Unknown protein
Csa5G167190	1 Mb downstream	Pectinesterase; contains IPR006501 (Pectinesterase inhibitor), IPR011050 (Pectin lyase fold/virulence factor)
Csa5G167200	1 Mb downstream	Mannose-6-phosphate isomerase; contains IPR001250 (Mannose-6-phosphate isomerase, type I)
Csa5G167210	1 Mb downstream	Endo-1,4-beta-glucanase; contains IPR001701 (Glycoside hydrolase, family 9), IPR008928 (Six-hairpin glycosidase-like)
Csa5G167220	1 Mb downstream	Peroxidase; contains IPR010255 (Haem peroxidase)
Csa5G167720	1 Mb downstream	Origin recognition complex subunit, putative; contains IPR007527 (Zinc finger, SWIM-type), IPR020795 (Origin recognition complex, subunit 3)
Csa5G167730	1 Mb downstream	Putative U6 snRNA phosphodiesterase; contains IPR027521 (Putative U6 snRNA phosphodiesterase)
Csa5G167740	1 Mb downstream	Receptor-like protein kinase; contains IPR001611 (Leucine-rich repeat), IPR003591 (Leucine-rich repeat, typical subtype), IPR013210 (Leucine-rich repeat-containing N-terminal, type 2), IPR025875 (Leucine rich repeat 4)
Csa5G168240	1 Mb downstream	Receptor-like protein kinase; contains IPR001611 (Leucine-rich repeat), IPR003591 (Leucine-rich repeat, typical subtype), IPR013210 (Leucine-rich repeat-containing N-terminal, type 2), IPR025875 (Leucine rich repeat 4)
Csa5G168740	1 Mb downstream	Probable leucine-rich repeat receptor-like protein kinase; contains IPR001611 (Leucine-rich repeat), IPR003591 (Leucine-rich repeat, typical subtype), IPR013210 (Leucine-rich repeat-containing N-terminal, type 2)
Csa5G168750	1 Mb downstream	Chaperone protein dnaJ-like
Csa5G168760	1 Mb downstream	Unknown protein
Csa5G168770	1 Mb downstream	Vacuolar protein sorting-associated protein 72; contains IPR008895 (YL1 nuclear), IPR013272 (YL1 nuclear, C-terminal)
Csa5G168780	1 Mb downstream	60S ribosomal protein L13; contains IPR001380 (Ribosomal protein L13e)
Csa5G168790	1 Mb downstream	Transmembrane protein; contains IPR026749 (Transmembrane protein 135)
Csa5G168800	1 Mb downstream	Glutamate dehydrogenase; contains IPR006095 (Glutamate/phenylalanine/leucine/valine dehydrogenase), IPR016040 (NAD(P)-binding domain)
Csa5G168810	1 Mb downstream	Pentatricopeptide repeat-containing protein; contains IPR002885 (Pentatricopeptide repeat)
Csa5G168820	1 Mb downstream	ATP-dependent DNA helicase pcrA, putative; contains IPR000212 (DNA helicase, UvrD/REP type), IPR027417 (P-loop containing nucleoside triphosphate hydrolase)
Csa5G168830	1 Mb downstream	Seed specific protein Bn15D1B
Csa5G168840	1 Mb downstream	Beta-galactosidase; contains IPR001944 (Glycoside hydrolase, family 35), IPR017853 (Glycoside hydrolase, superfamily)
Csa5G168850	1 Mb downstream	Beta-galactosidase; contains IPR001944 (Glycoside hydrolase, family 35), IPR017853 (Glycoside hydrolase, superfamily)
Csa5G168860	1 Mb downstream	Aquaporin; contains IPR000425 (Major intrinsic protein), IPR023271 (Aquaporin-like)
Csa5G168870	1 Mb downstream	Ribosome biogenesis GTPase YqeH; contains IPR006073 (GTP binding domain), IPR027417 (P-loop containing nucleoside triphosphate hydrolase)
Csa5G168880	1 Mb downstream	Unknown protein
Csa5G168890	1 Mb downstream	Leucine-rich repeat receptor-like protein kinase; contains IPR001611 (Leucine-rich repeat), IPR013210 (Leucine-rich repeat-containing N-terminal, type 2), IPR025875 (Leucine rich repeat 4)
Csa5G168900	1 Mb downstream	Receptor protein kinase, putative; contains IPR001611 (Leucine-rich repeat), IPR003591 (Leucine-rich repeat, typical subtype), IPR011009 (Protein kinase-like domain), IPR013320 (Concanavalin A-like lectin/glucanase, subgroup)
Csa5G168910	1 Mb downstream	Unknown protein
Csa5G168920	1 Mb downstream	Receptor protein kinase, putative; contains IPR011009 (Protein kinase-like domain)
Csa5G168930	1 Mb downstream	Leucine-rich repeat receptor-like protein kinase; contains IPR001611 (Leucine-rich repeat), IPR003591 (Leucine-rich repeat, typical subtype)
Csa5G168940	1 Mb downstream	Receptor protein kinase, putative; contains IPR001611 (Leucine-rich repeat), IPR013210 (Leucine-rich repeat-containing N-terminal, type 2)
Csa5G168950	1 Mb downstream	Unknown protein
Csa5G168960	1 Mb downstream	Cellulase (Glycosyl hydrolase family 5) protein; contains IPR000772 (Ricin B lectin domain), IPR017853 (Glycoside hydrolase, superfamily)
Csa5G168970	1 Mb downstream	Fiber protein Fb34; contains IPR009606 (Protein of unknown function DUF1218)
Csa5G168980	1 Mb downstream	Rubredoxin family protein; contains IPR001478 (PDZ domain), IPR004039 (Rubredoxin-type fold)
Csa5G168990	1 Mb downstream	Unknown protein
Csa5G169000	1 Mb downstream	Unknown protein
Csa5G169010	1 Mb downstream	T17B22.18 protein
Csa5G169020	1 Mb downstream	Serine/threonine-protein kinase TIO; contains IPR011989 (Armadillo-like helical)
Csa5G169030	1 Mb downstream	Receptor-like protein kinase; contains IPR013210 (Leucine-rich repeat-containing N-terminal, type 2)
Csa5G169040	1 Mb downstream	Receptor-like protein kinase; contains IPR001611 (Leucine-rich repeat), IPR003591 (Leucine-rich repeat, typical subtype)
Csa5G169050	1 Mb downstream	Putative gluconokinase; contains IPR000623 (Shikimate kinase/Threonine synthase-like 1), IPR006001 (Carbohydrate kinase, thermoresistant glucokinase), IPR027417 (P-loop containing nucleoside triphosphate hydrolase)
Csa5G169060	1 Mb downstream	Serine/threonine-protein kinase 36; contains IPR011009 (Protein kinase-like domain), IPR016024 (Armadillo-type fold)
Csa5G169070	1 Mb downstream	ADP-ribosylation factor; contains IPR005225 (Small GTP-binding protein domain), IPR006689 (Small GTPase superfamily, ARF/SAR type), IPR027417 (P-loop containing nucleoside triphosphate hydrolase)
Csa5G169080	1 Mb downstream	General transcription factor IIH subunit; contains IPR012170 (TFIIH subunit Ssl1/p44)
Csa5G169090	1 Mb downstream	Microtubule-associated protein-like; contains IPR007145 (Microtubule-associated protein, MAP65/Ase1/PRC1)
Csa5G169100	1 Mb downstream	DNA-binding protein; contains IPR005175 (Domain of unknown function DUF296)
Csa5G169110	1 Mb downstream	rRNA-processing protein EBP2, putative; contains IPR008610 (Eukaryotic rRNA processing)
Csa5G169120	1 Mb downstream	Beta-galactosidase; contains IPR000922 (D-galactoside/L-rhamnose binding SUEL lectin domain), IPR001944 (Glycoside hydrolase, family 35), IPR017853 (Glycoside hydrolase, superfamily)
Csa5G169620	1 Mb downstream	F5O11.10; contains IPR012337 (Ribonuclease H-like domain)
Csa5G171120	1 Mb downstream	Hypersensitive induced response protein 4; contains IPR001107 (Band 7 protein)
Csa5G171130	1 Mb downstream	Receptor-like protein kinase; contains IPR001611 (Leucine-rich repeat), IPR011009 (Protein kinase-like domain), IPR013210 (Leucine-rich repeat-containing N-terminal, type 2), IPR013320 (Concanavalin A-like lectin/glucanase, subgroup)
Csa5G171140	1 Mb downstream	Unknown protein
Csa5G171150	1 Mb downstream	Methylosome subunit pICln, putative; contains IPR003521 (Nucleotide-sensitive chloride conductance regulator)
Csa5G171160	1 Mb downstream	30S ribosomal protein S10; contains IPR001848 (Ribosomal protein S10), IPR027486 (Ribosomal protein S10 domain)
Csa5G171170	1 Mb downstream	Hydrolase, alpha/beta fold family; contains IPR000073 (Alpha/beta hydrolase fold-1), IPR006050 (DNA photolyase, N-terminal)
Csa5G171670	1 Mb downstream	Microtubule-associated serine/threonine-protein kinase; contains IPR000961 (AGC-kinase, C-terminal), IPR011009 (Protein kinase-like domain)
Csa5G171680	1 Mb downstream	Transcription factor MYBL1
Csa5G171690	1 Mb downstream	MYB transcription factor; contains IPR009057 (Homeodomain-like)
Csa5G171700	1 Mb downstream	CDGSH iron-sulfur domain-containing protein 2-like; contains IPR018967 (Iron sulphur-containing domain, CDGSH-type)
Csa5G171710	1 Mb downstream	Xyloglucan galactosyltransferase; contains IPR004263 (Exostosin-like)
Csa5G171720	1 Mb downstream	Short-chain dehydrogenase/reductase family protein; contains IPR002347 (Glucose/ribitol dehydrogenase)
Csa5G171730	1 Mb downstream	60S ribosomal protein L7a; contains IPR004038 (Ribosomal protein L7Ae/L30e/S12e/Gadd45), IPR018492 (Ribosomal protein L7Ae/L8/Nhp2 family)
Csa5G171740	1 Mb downstream	60S ribosomal protein L7a; contains IPR004038 (Ribosomal protein L7Ae/L30e/S12e/Gadd45), IPR018492 (Ribosomal protein L7Ae/L8/Nhp2 family)
Csa5G171750	1 Mb downstream	ATP-dependent RNA helicase DDX50; contains IPR001650 (Helicase, C-terminal), IPR012562 (GUCT), IPR014001 (Helicase, superfamily 1/2, ATP-binding domain), IPR014014 (RNA helicase, DEAD-box type, Q motif), IPR027417 (P-loop containing nucleoside triphosphate hydrolase)
Csa5G171760	1 Mb downstream	Cellulase (Glycosyl hydrolase family 5) protein; contains IPR017853 (Glycoside hydrolase, superfamily)
Csa5G171770	1 Mb downstream	Cellulase (Glycosyl hydrolase family 5) protein; contains IPR017853 (Glycoside hydrolase, superfamily)
Csa5G172270	1 Mb downstream	Gibberellin 20-oxidase; contains IPR002283 (Isopenicillin N synthase), IPR026992 (Non-haem dioxygenase N-terminal domain), IPR027443 (Isopenicillin N synthase-like)
Csa5G172280	1 Mb downstream	Phosphoglucosamine mutase; contains IPR005841 (Alpha-D-phosphohexomutase superfamily)
Csa5G172290	1 Mb downstream	Fructokinase; contains IPR002139 (Ribokinase)
Csa5G172790	1 Mb downstream	Putative uncharacterized protein At5g62170/mtg10_190
Csa5G172800	1 Mb downstream	MADS-box transcription factor 2; contains IPR002100 (Transcription factor, MADS-box), IPR002487 (Transcription factor, K-box)
Csa5G172810	1 Mb downstream	Molybdenum cofactor sulfurase; contains IPR015424 (Pyridoxal phosphate-dependent transferase)
Csa5G172820	1 Mb downstream	Ycf20; contains IPR007572 (Uncharacterised protein family Ycf20)
Csa5G172830	1 Mb downstream	Putative lipid A export permease/ATP-binding protein MsbA; contains IPR011527 (ABC transporter, transmembrane domain, type 1), IPR027417 (P-loop containing nucleoside triphosphate hydrolase)
Csa5G172840	1 Mb downstream	NADH:ubiquinone oxidoreductase 17.2 kD subunit family protein, expressed; contains IPR007763 (NADH:ubiquinone oxidoreductase, 17.2kDa subunit)
Csa5G172850	1 Mb downstream	DNA helicase-like; contains IPR014001 (Helicase, superfamily 1/2, ATP-binding domain), IPR027417 (P-loop containing nucleoside triphosphate hydrolase)
Csa5G172860	1 Mb downstream	BolA-like; contains IPR002634 (BolA protein)
Csa5G172870	1 Mb downstream	Kinase family protein; contains IPR011009 (Protein kinase-like domain)
Csa5G172880	1 Mb downstream	Pollen allergen Che a 1, putative; contains IPR006041 (Pollen Ole e 1 allergen/extensin)
Csa5G172890	1 Mb downstream	Glycerol-3-phosphate transporter, putative; contains IPR011701 (Major facilitator superfamily), IPR016196 (Major facilitator superfamily domain, general substrate transporter)
Csa5G172900	1 Mb downstream	Luc7-like protein 3; contains IPR004882 (LUC7-related)
Csa5G172910	1 Mb downstream	Chromosome transmission fidelity protein 8; contains IPR018607 (Chromosome transmission fidelity protein 8)
Csa5G172920	1 Mb downstream	Peptidyl-prolyl cis-trans isomerase; contains IPR007062 (Protein phosphatase inhibitor 2 (IPP-2))
Csa5G172930	1 Mb downstream	Ankyrin repeat-containing protein, putative; contains IPR013083 (Zinc finger, RING/FYVE/PHD-type), IPR020683 (Ankyrin repeat-containing domain)
Csa5G173430	1 Mb downstream	Yip1 domain containing protein, expressed; contains IPR006977 (Yip1 domain)
Csa5G173440	1 Mb downstream	Pentatricopeptide repeat-containing protein, putative; contains IPR002885 (Pentatricopeptide repeat)
Csa5G173450	1 Mb downstream	Unknown protein
Csa5G173460	1 Mb downstream	Ubiquitin carboxyl-terminal hydrolase-like protein; contains IPR021099 (Plant organelle RNA recognition domain)
Csa5G173470	1 Mb downstream	Cytochrome P450; contains IPR001128 (Cytochrome P450)
Csa5G173480	1 Mb downstream	Cytochrome P450; contains IPR001128 (Cytochrome P450)
Csa5G173490	1 Mb downstream	Cytochrome P450; contains IPR001128 (Cytochrome P450)
Csa5G173500	1 Mb downstream	Putative calcium-binding protein; contains IPR011992 (EF-hand-like domain)
Csa5G173510	1 Mb downstream	Receptor-like protein kinase; contains IPR001611 (Leucine-rich repeat), IPR003591 (Leucine-rich repeat, typical subtype), IPR013210 (Leucine-rich repeat-containing N-terminal, type 2), IPR025875 (Leucine rich repeat 4)
Csa5G173520	1 Mb downstream	F-box family protein; contains IPR001810 (F-box domain, cyclin-like), IPR025886 (Phloem protein 2-like)
Csa5G173530	1 Mb downstream	F-box family protein; contains IPR001810 (F-box domain, cyclin-like)
Csa5G173540	1 Mb downstream	Unknown protein
Csa5G173550	1 Mb downstream	Transcriptional corepressor SEUSS, putative
Csa5G173560	1 Mb downstream	Unknown protein
Csa5G174560	1 Mb downstream	BAG family molecular chaperone regulator 3; contains IPR003103 (BAG domain), IPR019955 (Ubiquitin supergroup)
Csa5G174570	1 Mb downstream	Dehydration responsive element binding transcription factor 1B; contains IPR016177 (DNA-binding, integrase-type)
Csa5G174580	1 Mb downstream	Valine-tRNA ligase; contains IPR002303 (Valine-tRNA ligase), IPR009080 (Aminoacyl-tRNA synthetase, class 1a, anticodon-binding)
Csa5G174590	1 Mb downstream	Acid beta-fructofuranosidase; contains IPR001362 (Glycoside hydrolase, family 32), IPR008985 (Concanavalin A-like lectin/glucanases superfamily), IPR021792 (Beta-fructofuranosidase), IPR023296 (Glycosyl hydrolase, five-bladed beta-propellor domain)
