# Supplementary material for: Genetic mapping of psl locus and quantitative trait loci for angular leaf spot resistance in cucumber (Cucumis sativus L.)
Source: Mol Breed. 2018 Aug 17;38(9):111. doi: 10.1007/s11032-018-0866-2 (PMC6105252; doi:10.1007/s11032-018-0866-2)
Supplement: Supplementary file 7 — Comparison of psl/psl5.1 and psl5.2 flanking markers genotyping and DSI scoring. (XLSX 9 kb) [file 11032_2018_866_MOESM7_ESM.xlsx]

## Sheet: QTL field assessment
Flanking marker	Number of RILs based on marker assessment with		Number of RILs scored based on DSI as		DSI mean of RILs
	Gy14 allele	B10 allele	resistant	susceptible	resistant	susceptible
IS_16325300	38	45	30 (78.9%)	31 (68.9%)	6.9	4.9
UW085415	38	44	32 (84.2%)	31 (70.5%)	6.7	4.8
16327616	44	40	36 (81.8%)	31 (77.5%)	6.8	4.8
IS_16326693	43	43	38 (88.4%)	33 (76.7%)	6.8	4.8
